# Supplementary material for: A direct role for SNX9 in the biogenesis of filopodia
Source: J Cell Biol. 2020 Mar 25;219(4):e201909178. doi: 10.1083/jcb.201909178 (PMC7147113; doi:10.1083/jcb.201909178)
Supplement: Data S1 — shows X. laevis proteome with Mus musculus orthologues. [file JCB_201909178_DataS1.xlsx]

## Sheet: XL_9.1_v1.8.3.2.Wuhr_et_al_2014
Xenopus ID	Mouse Transcript (NCBI)	Mouse Gene Name (NCBI)	Combined Name
Xelaev18047223m.g	NM_011652.3	Ttn	Ttn_Xelaev18047223m.g
Xelaev18047223m.g	NM_028004.2	Ttn	Ttn_Xelaev18047223m.g
Xelaev18037980m.g	NM_001160319.1	Ubr4	Ubr4_Xelaev18037980m.g
Xelaev18041192m.g	NM_030238.2	Dync1h1	Dync1h1_Xelaev18041192m.g
dsrrswapns_comp216885_c4_seq14	NM_172679.2	4932438A13Rik	4932438A13Rik_dsrrswapns_comp216885_c4_seq14
Xelaev18039977m.g	NM_177652.2	Ryr3	Ryr3_Xelaev18039977m.g
Xelaev18013183m.g	NM_207215.2	Mycbp2	Mycbp2_Xelaev18013183m.g
CL1972Contig3	NM_145617.3	Herc1	Herc1_CL1972Contig3
Xelaev18013021m.g	NM_010418.2	Herc2	Herc2_Xelaev18013021m.g
Xelaev18028974m.g	NM_007566.3	Birc6	Birc6_Xelaev18028974m.g
Xelaev18015916m.g	NM_008512.2	Lrp1	Lrp1_Xelaev18015916m.g
Xelaev18027360m.g	NM_134448.2	Dst	Dst_Xelaev18027360m.g
dsrrswapns_comp216856_c3_seq20	NM_009109.2	Ryr1	Ryr1_dsrrswapns_comp216856_c3_seq20
Xelaev18044543m.g	NM_053011.2	Lrp1b	Lrp1b_Xelaev18044543m.g
Xelaev18007867m.g	NM_181421.4	Gm15800	Gm15800_Xelaev18007867m.g
Xelaev18009317m.g	NM_183221.3	Fat4	Fat4_Xelaev18009317m.g
Xelaev18031383m.g	NM_133365.3	Dnahc5	Dnahc5_Xelaev18031383m.g
Xelaev18012621m.g	NM_001199136.1	Macf1	Macf1_Xelaev18012621m.g
CL6Contig34	NM_021523.4	Huwe1	Huwe1_CL6Contig34
Xelaev18047595m.g	NM_001081362.1	Trrap	Trrap_Xelaev18047595m.g
Xelaev18044573m.g	NM_010889.1	Neb	Neb_Xelaev18044573m.g
Xelaev18044655m.g	NM_001081088.1	Lrp2	Lrp2_Xelaev18044655m.g
CL4417Contig1	NM_001099633.1	Dnahc9	Dnahc9_CL4417Contig1
Xelaev18009106m.g	NM_001081286.2	Fat1	Fat1_Xelaev18009106m.g
Xelaev18027277m.g	NM_001081392.1	Mdn1	Mdn1_Xelaev18027277m.g
Xelaev18019324m.g	NM_001081330.1	Dnahc2	Dnahc2_Xelaev18019324m.g
Xelaev18032299m.g	NM_001081391.2	Csmd3	Csmd3_Xelaev18032299m.g
Xelaev18023627m.g	NM_001024720.3	Hmcn1	Hmcn1_Xelaev18023627m.g
Xelaev18007770m.g	NM_019536.1	Dnahc10	Dnahc10_Xelaev18007770m.g
Xelaev18026523m.g	NM_001190401.2	Usp34	Usp34_Xelaev18026523m.g
Xelaev18034128m.g	NM_201394.2	Plec	Plec_Xelaev18034128m.g
Xelaev18009541m.g	NM_001164669.1	Dnahc6	Dnahc6_Xelaev18009541m.g
Xelaev18023867m.g	NM_001033668.1	Dnahc1	Dnahc1_Xelaev18023867m.g
Xelaev18035732m.g	NM_001128198.1	Vps13d	Vps13d_Xelaev18035732m.g
Xelaev18044932m.g	NM_001160386.1	Dnahc7b	Dnahc7b_Xelaev18044932m.g
Xelaev18017773m.g	NM_011261.2	Reln	Reln_Xelaev18017773m.g
Xelaev18030942m.g	NM_010060.3	Dnahc11	Dnahc11_Xelaev18030942m.g
Xelaev18001772m.g	XM_003085593.3	Dnahc12	Dnahc12_Xelaev18001772m.g
Xelaev18001772m.g	XM_003085913.3	Dnahc12	Dnahc12_Xelaev18001772m.g
Xelaev18047528m.g	NM_001031814.1	Smg1	Smg1_Xelaev18047528m.g
Xelaev18005947m.g	NM_172882.3	Wdfy3	Wdfy3_Xelaev18005947m.g
Xelaev18027400m.g	NM_053171.2	Csmd1	Csmd1_Xelaev18027400m.g
Xelaev18008079m.g	NM_054053.4	Gpr98	Gpr98_Xelaev18008079m.g
Xelaev18032216m.g	NM_177151.3	Vps13b	Vps13b_Xelaev18032216m.g
Xelaev18047641m.g	XM_003084744.1	Dnahc3	Dnahc3_Xelaev18047641m.g
Xelaev18047641m.g	XM_355934.5	Dnahc3	Dnahc3_Xelaev18047641m.g
Xelaev18044879m.g	NM_175510.3	Unc80	Unc80_Xelaev18044879m.g
Xelaev18007943m.g	NM_010181.2	Fbn2	Fbn2_Xelaev18007943m.g
Xelaev18033812m.g	NM_030708.2	Zfhx4	Zfhx4_Xelaev18033812m.g
Xelaev18022612m.g	NM_007496.2	Zfhx3	Zfhx3_Xelaev18022612m.g
Xelaev18016333m.g	NM_001080814.1	Fat3	Fat3_Xelaev18016333m.g
Xelaev18018230m.g	NM_007993.2	Fbn1	Fbn1_Xelaev18018230m.g
CL2283Contig4	NM_172887.2	Fry	Fry_CL2283Contig4
Xelaev18033921m.g	NM_001081359.2	Ubr5	Ubr5_Xelaev18033921m.g
Xelaev18030588m.g	NM_199152.3	Obscn	Obscn_Xelaev18030588m.g
Xelaev18012565m.g	XM_003086374.1	Csmd2	Csmd2_Xelaev18012565m.g
CL742Contig3	NM_001199137.1	Macf1	Macf1_CL742Contig3
Xelaev18025000m.g	NM_172916.2	Hydin	Hydin_Xelaev18025000m.g
Xelaev18031990m.g	NM_011159.2	Prkdc	Prkdc_Xelaev18031990m.g
Xelaev18016163m.g	NM_030595.1	Nbea	Nbea_Xelaev18016163m.g
CL43Contig13	NM_028194.2	Fryl	Fryl_CL43Contig13
Xelaev18009537m.g	NM_175473.3	Fras1	Fras1_Xelaev18009537m.g
Xelaev18017804m.g	NM_011995.4	Pclo	Pclo_Xelaev18017804m.g
Xelaev18003131m.g	XM_003086513.1	LOC100505089	LOC100505089_Xelaev18003131m.g
Xelaev18003131m.g	XM_003086512.1	LOC100505089	LOC100505089_Xelaev18003131m.g
Xelaev18003131m.g	NM_173428.3	Sspo	Sspo_Xelaev18003131m.g
Xelaev18032051m.g	NM_001081417.1	Chd7	Chd7_Xelaev18032051m.g
CL3258Contig2	NM_001081185.1	Flnc	Flnc_CL3258Contig2
Xelaev18044385m.g	NM_177357.3	Kalrn	Kalrn_Xelaev18044385m.g
Xelaev18015426m.g	NM_010897.2	Nf1	Nf1_Xelaev18015426m.g
Xelaev18005390m.g	NM_001145937.1	Tenm3	Tenm3_Xelaev18005390m.g
CL2846Contig1	NM_009481.2	Usp9x	Usp9x_CL2846Contig1
Xelaev18014025m.g	NM_011858.3	Tenm4	Tenm4_Xelaev18014025m.g
Xelaev18038776m.g	NM_011855.3	Tenm1	Tenm1_Xelaev18038776m.g
Xelaev18014576m.g	NM_138659.2	Prpf8	Prpf8_Xelaev18014576m.g
Xelaev18025839m.g	NM_010585.5	Itpr1	Itpr1_Xelaev18025839m.g
Xelaev18005064m.g	NM_010414.2	Htt	Htt_Xelaev18005064m.g
CL3547Contig1	NM_019923.4	Itpr2	Itpr2_CL3547Contig1
Xelaev18032295m.g	NM_138674.2	Pkhd1l1	Pkhd1l1_Xelaev18032295m.g
Xelaev18034911m.g	NM_001252635.1	Cdh23	Cdh23_Xelaev18034911m.g
Xelaev18034911m.g	NM_023370.3	Cdh23	Cdh23_Xelaev18034911m.g
dsrrswapns_comp217853_c0_seq3	NM_010227.2	Flna	Flna_dsrrswapns_comp217853_c0_seq3
Xelaev18006700m.g	NM_022814.2	Svep1	Svep1_Xelaev18006700m.g
Xelaev18018215m.g	NM_172771.2	Dmxl2	Dmxl2_Xelaev18018215m.g
Xelaev18026889m.g	NM_010748.2	Lyst	Lyst_Xelaev18026889m.g
Xelaev18040017m.g	NM_144788.2	Hectd1	Hectd1_Xelaev18040017m.g
Xelaev18023036m.g	NM_183225.2	Usp24	Usp24_Xelaev18023036m.g
CL1Contig1192	NM_001177667.1	Sptan1	Sptan1_CL1Contig1192
Xelaev18018015m.g	NM_177184.3	Vps13c	Vps13c_Xelaev18018015m.g
Xelaev18002130m.g	NM_007730.2	Col12a1	Col12a1_Xelaev18002130m.g
Xelaev18035193m.g	NM_020009.2	Mtor	Mtor_Xelaev18035193m.g
Xelaev18013693m.g	NM_172862.3	Frem2	Frem2_Xelaev18013693m.g
Xelaev18022833m.g	NM_178078.2	Cnot1	Cnot1_Xelaev18022833m.g
Xelaev18018012m.g	NM_001081242.2	Tln2	Tln2_Xelaev18018012m.g
Xelaev18017136m.g	NM_011856.3	Tenm2	Tenm2_Xelaev18017136m.g
Xelaev18035431m.g	NM_001081049.1	Mll1	Mll1_Xelaev18035431m.g
Xelaev18019906m.g	NM_001029988.2	Fat2	Fat2_Xelaev18019906m.g
Xelaev18036358m.g	NM_008305.3	Hspg2	Hspg2_Xelaev18036358m.g
Xelaev18014840m.g	NM_080553.3	Itpr3	Itpr3_Xelaev18014840m.g
Xelaev18007977m.g	NM_001081371.2	Dmxl1	Dmxl1_Xelaev18007977m.g
Xelaev18015018m.g	NM_133360.2	Acaca	Acaca_Xelaev18015018m.g
Xelaev18004259m.g	NM_134080.1	Flnb	Flnb_Xelaev18004259m.g
Xelaev18039562m.g	NM_001081017.2	Unc79	Unc79_Xelaev18039562m.g
CL1774Contig3	NM_030695.2	Lrba	Lrba_CL1774Contig3
Xelaev18034139m.g	NM_144848.2	Eppk1	Eppk1_Xelaev18034139m.g
Xelaev18004235m.g	NM_011602.5	Tln1	Tln1_Xelaev18004235m.g
Xelaev18041536m.g	NM_008714.3	Notch1	Notch1_Xelaev18041536m.g
Xelaev18043519m.g	NM_001081171.2	Lama5	Lama5_Xelaev18043519m.g
Xelaev18031834m.g	NM_001039485.4	Fam38b	Fam38b_Xelaev18031834m.g
Xelaev18028793m.g	NM_175836.2	Sptbn1	Sptbn1_Xelaev18028793m.g
Xelaev18021012m.g	NM_009886.2	Celsr1	Celsr1_Xelaev18021012m.g
CL46Contig11	NM_027707.2	Nipbl	Nipbl_CL46Contig11
CL1672Contig2	NM_001079686.1	Syne1	Syne1_CL1672Contig2
Xelaev18030818m.g	NM_001081084.2	Cubn	Cubn_Xelaev18030818m.g
Xelaev18005837m.g	NM_030886.2	Ankrd17	Ankrd17_Xelaev18005837m.g
Xelaev18020311m.g	NM_177214.4	Snrnp200	Snrnp200_Xelaev18020311m.g
Xelaev18022507m.g	NM_177224.2	Chd9	Chd9_Xelaev18022507m.g
Xelaev18007546m.g	NM_172719.2	Gcn1l1	Gcn1l1_Xelaev18007546m.g
CL2900Contig1	NM_008480.2	Lama1	Lama1_CL2900Contig1
Xelaev18024012m.g	NM_080437.2	Celsr3	Celsr3_Xelaev18024012m.g
Xelaev18031131m.g	NM_001163026.1	Dnajc13	Dnajc13_Xelaev18031131m.g
Xelaev18008006m.g	NM_007462.3	Apc	Apc_Xelaev18008006m.g
Xelaev18026721m.g	NM_011682.4	Utrn	Utrn_Xelaev18026721m.g
Xelaev18044933m.g	NM_173444.2	Nbeal1	Nbeal1_Xelaev18044933m.g
Xelaev18027326m.g	NM_177208.3	Dopey1	Dopey1_Xelaev18027326m.g
Xelaev18014046m.g	NM_008663.2	Myo7a	Myo7a_Xelaev18014046m.g
Xelaev18023003m.g	NM_026082.4	Dock7	Dock7_Xelaev18023003m.g
Xelaev18007393m.g	NM_011132.2	Pole	Pole_Xelaev18007393m.g
Xelaev18006916m.g	NM_173028.4	Vps13a	Vps13a_Xelaev18006916m.g
CL3246Contig1	NM_007499.2	Atm	Atm_CL3246Contig1
CL232Contig5	NM_001081302.1	Trio	Trio_CL232Contig5
Xelaev18038227m.g	NM_007379.2	Abca2	Abca2_Xelaev18038227m.g
Xelaev18012903m.g	NM_007868.5	Dmd	Dmd_Xelaev18012903m.g
Xelaev18023052m.g	NM_198170.4	Szt2	Szt2_Xelaev18023052m.g
dsrrswapns_comp207005_c0_seq2	NM_198170.4	Szt2	Szt2_dsrrswapns_comp207005_c0_seq2
Xelaev18037423m.g	NM_009347.2	Tecta	Tecta_Xelaev18037423m.g
Xelaev18028109m.g	NM_009693.2	Apob	Apob_Xelaev18028109m.g
Xelaev18031618m.g	NM_023842.2	Dsp	Dsp_Xelaev18031618m.g
Xelaev18001094m.g	NM_009089.2	Polr2a	Polr2a_Xelaev18001094m.g
dsrrswapns_comp198589_c0_seq2	NM_019864.1	Atr	Atr_dsrrswapns_comp198589_c0_seq2
Xelaev18045493m.g	NM_013630.2	Pkd1	Pkd1_Xelaev18045493m.g
CL307Contig4	NM_010233.1	Fn1	Fn1_CL307Contig4
Xelaev18007467m.g	NM_133904.2	Acacb	Acacb_Xelaev18007467m.g
Xelaev18041068m.g	NM_018814.3	Pcnx	Pcnx_Xelaev18041068m.g
Xelaev18007527m.g	NM_001267622.1	Ttc28	Ttc28_Xelaev18007527m.g
Xelaev18025753m.g	NM_007567.2	Bsn	Bsn_Xelaev18025753m.g
Xelaev18025592m.g	NM_010928.2	Notch2	Notch2_Xelaev18025592m.g
CL482Contig1	NM_001001983.2	Pi4ka	Pi4ka_CL482Contig1
Xelaev18041333m.g	NM_001081191.1	Eml5	Eml5_Xelaev18041333m.g
Xelaev18010022m.g	NM_013454.3	Abca1	Abca1_Xelaev18010022m.g
Xelaev18026279m.g	XM_003689335.1	Dnahc14	Dnahc14_Xelaev18026279m.g
Xelaev18026279m.g	XM_003688772.1	Dnahc14	Dnahc14_Xelaev18026279m.g
Xelaev18029951m.g	NM_133975.4	Trip12	Trip12_Xelaev18029951m.g
CL1238Contig1	NM_001025432.1	Crebbp	Crebbp_CL1238Contig1
Xelaev18013127m.g	NM_001081039.1	Dock9	Dock9_Xelaev18013127m.g
Xelaev18035446m.g	NM_001081270.1	Dscaml1	Dscaml1_Xelaev18035446m.g
Xelaev18021142m.g	NM_001081035.1	Nav3	Nav3_Xelaev18021142m.g
Xelaev18012653m.g	NM_001080931.1	Med13	Med13_Xelaev18012653m.g
Xelaev18045242m.g	NM_026748.2	Ints1	Ints1_Xelaev18045242m.g
Xelaev18026982m.g	NM_008481.2	Lama2	Lama2_Xelaev18026982m.g
Xelaev18026727m.g	NM_001081179.1	Heatr5b	Heatr5b_Xelaev18026727m.g
Xelaev18046824m.g	NM_175260.2	Myh10	Myh10_Xelaev18046824m.g
Xelaev18028448m.g	NM_023525.1	Cad	Cad_Xelaev18028448m.g
Xelaev18007729m.g	NM_029337.2	Ep400	Ep400_Xelaev18007729m.g
Xelaev18023557m.g	NM_177821.6	Ep300	Ep300_Xelaev18023557m.g
Xelaev18019866m.g	NM_001159533.1	Cacna1c	Cacna1c_Xelaev18019866m.g
Xelaev18015398m.g	NM_001045536.2	Zzef1	Zzef1_Xelaev18015398m.g
Xelaev18026090m.g	NM_146016.2	Eml6	Eml6_Xelaev18026090m.g
Xelaev18017620m.g	NM_172803.2	Dock4	Dock4_Xelaev18017620m.g
Xelaev18035978m.g	NM_001160400.1	Megf8	Megf8_Xelaev18035978m.g
Xelaev18016902m.g	NM_011708.4	Vwf	Vwf_Xelaev18016902m.g
Xelaev18022246m.g	NM_009643.1	Ahnak	Ahnak_Xelaev18022246m.g
Xelaev18027241m.g	NM_198007.2	Ascc3	Ascc3_Xelaev18027241m.g
Xelaev18024595m.g	NM_001111016.1	Nav2	Nav2_Xelaev18024595m.g
Xelaev18007036m.g	NM_010856.4	Myh6	Myh6_Xelaev18007036m.g
Xelaev18007036m.g	NM_001164171.1	Myh6	Myh6_Xelaev18007036m.g
Xelaev18030281m.g	NM_031875.2	Otof	Otof_Xelaev18030281m.g
Xelaev18010230m.g	NM_080728.2	Myh7	Myh7_Xelaev18010230m.g
Xelaev18011423m.g	NM_031174.4	Dscam	Dscam_Xelaev18011423m.g
CL4334Contig1	NM_175158.3	Utp20	Utp20_CL4334Contig1
Xelaev18007543m.g	NM_007708.3	Cit	Cit_Xelaev18007543m.g
Xelaev18000804m.g	NM_007578.3	Cacna1a	Cacna1a_Xelaev18000804m.g
Xelaev18011652m.g	NM_001252313.1	Ncor1	Ncor1_Xelaev18011652m.g
Xelaev18033374m.g	NM_019472.2	Myo10	Myo10_Xelaev18033374m.g
Xelaev18036386m.g	NM_019763.2	Spen	Spen_Xelaev18036386m.g
Xelaev18035364m.g	NM_011436.3	Sorl1	Sorl1_Xelaev18035364m.g
Xelaev18046841m.g	NM_010855.3	Myh4	Myh4_Xelaev18046841m.g
Xelaev18046842m.g	NM_010855.3	Myh4	Myh4_Xelaev18046842m.g
Xelaev18046841m.g	NM_030679.1	Myh1	Myh1_Xelaev18046841m.g
Xelaev18046842m.g	NM_030679.1	Myh1	Myh1_Xelaev18046842m.g
Xelaev18017877m.g	NM_175750.3	Plxna4	Plxna4_Xelaev18017877m.g
Xelaev18023533m.g	NM_022410.2	Myh9	Myh9_Xelaev18023533m.g
Xelaev18047146m.g	NM_001099298.2	Scn2a1	Scn2a1_Xelaev18047146m.g
Xelaev18027179m.g	NM_011264.3	Rev3l	Rev3l_Xelaev18027179m.g
Xelaev18023270m.g	NM_009782.3	Cacna1e	Cacna1e_Xelaev18023270m.g
Xelaev18017113m.g	NM_175375.3	Ankhd1	Ankhd1_Xelaev18017113m.g
Xelaev18041490m.g	NM_001042528.1	Cacna1b	Cacna1b_Xelaev18041490m.g
Xelaev18046632m.g	NM_173368.2	Chd6	Chd6_Xelaev18046632m.g
Xelaev18004870m.g	NM_021469.2	Dysf	Dysf_Xelaev18004870m.g
Xelaev18015280m.g	NM_001003908.1	Cltc	Cltc_Xelaev18015280m.g
Xelaev18015978m.g	NM_011323.2	Scn8a	Scn8a_Xelaev18015978m.g
Xelaev18015978m.g	NM_001077499.1	Scn8a	Scn8a_Xelaev18015978m.g
Xelaev18013109m.g	NM_177393.4	Nalcn	Nalcn_Xelaev18013109m.g
Xelaev18043764m.g	NM_007988.3	Fasn	Fasn_Xelaev18043764m.g
CL1096Contig3	NM_181071.3	Tanc2	Tanc2_CL1096Contig3
CL1249Contig1	NM_172867.3	Zfp462	Zfp462_CL1249Contig1
Xelaev18035768m.g	NM_029216.2	Chd5	Chd5_Xelaev18035768m.g
CL659Contig3	NM_008881.2	Plxna1	Plxna1_CL659Contig3
Xelaev18029094m.g	NM_001033258.4	D10Bwg1379e	D10Bwg1379e_Xelaev18029094m.g
Xelaev18021853m.g	NM_172668.3	Lrp4	Lrp4_Xelaev18021853m.g
Xelaev18038987m.g	NM_001009947.3	Dock11	Dock11_Xelaev18038987m.g
CL422Contig5	NM_001099634.1	Myof	Myof_CL422Contig5
Xelaev18038662m.g	NM_021521.2	Med12	Med12_Xelaev18038662m.g
Xelaev18047510m.g	NM_001161775.1	Myh11	Myh11_Xelaev18047510m.g
Xelaev18026228m.g	NM_021408.3	Ush2a	Ush2a_Xelaev18026228m.g
Xelaev18014660m.g	NM_008882.2	Plxna2	Plxna2_Xelaev18014660m.g
Xelaev18017429m.g	NM_001177567.1	Otogl	Otogl_Xelaev18017429m.g
CL766Contig3	NM_001162943.1	Dchs1	Dchs1_CL766Contig3
Xelaev18031914m.g	NM_010680.1	Lama3	Lama3_Xelaev18031914m.g
CL149Contig6	NM_145979.2	Chd4	Chd4_CL149Contig6
CL5603Contig1	NM_007378.1	Abca4	Abca4_CL5603Contig1
Xelaev18027721m.g	NM_175291.3	Dock10	Dock10_Xelaev18027721m.g
CL1933Contig2	NM_001102430.1	Arfgef1	Arfgef1_CL1933Contig2
CL1149Contig1	NM_011086.2	Pikfyve	Pikfyve_CL1149Contig1
Xelaev18017388m.g	NM_138673.2	Stab2	Stab2_Xelaev18017388m.g
Xelaev18036873m.g	NM_001033420.2	Dock1	Dock1_Xelaev18036873m.g
CL717Contig2	NM_001165989.1	Ckap5	Ckap5_CL717Contig2
CL9037Contig1	NM_027706.1	Nbas	Nbas_CL9037Contig1
Xelaev18002425m.g	NM_172800.2	Sdk2	Sdk2_Xelaev18002425m.g
Xelaev18035179m.g	NM_207682.2	Kif1b	Kif1b_Xelaev18035179m.g
Xelaev18013831m.g	NM_029851.2	Dync2h1	Dync2h1_Xelaev18013831m.g
Xelaev18018199m.g	NM_010864.2	Myo5a	Myo5a_Xelaev18018199m.g
Xelaev18011704m.g	NM_001002004.2	2610507B11Rik	2610507B11Rik_Xelaev18011704m.g
Xelaev18039579m.g	NM_148948.2	Dicer1	Dicer1_Xelaev18039579m.g
Xelaev18026098m.g	NM_134013.3	Psme4	Psme4_Xelaev18026098m.g
Xelaev18025476m.g	NM_007729.2	Col11a1	Col11a1_Xelaev18025476m.g
Xelaev18012918m.g	NM_011240.3	Ranbp2	Ranbp2_Xelaev18012918m.g
Xelaev18023058m.g	NM_011213.2	Ptprf	Ptprf_Xelaev18023058m.g
Xelaev18038648m.g	NM_001081008.1	Taf1	Taf1_Xelaev18038648m.g
CL1560Contig3	NM_027513.1	Nup205	Nup205_CL1560Contig3
Xelaev18010281m.g	NM_201637.2	Chd8	Chd8_Xelaev18010281m.g
CL923Contig3	NM_011586.2	Myo18a	Myo18a_CL923Contig3
gi|60688110|gb|BC091630.1|	NM_001170567.1	Depdc5	Depdc5_gi|60688110|gb|BC091630.1|
Xelaev18041554m.g	NM_015734.2	Col5a1	Col5a1_Xelaev18041554m.g
Xelaev18003588m.g	NM_001037298.1	Fam38a	Fam38a_Xelaev18003588m.g
CL86Contig11	NM_011218.2	Ptprs	Ptprs_CL86Contig11
Xelaev18028864m.g	NM_008569.2	Anapc1	Anapc1_Xelaev18028864m.g
Xelaev18034602m.g	NM_001080706.1	Btaf1	Btaf1_Xelaev18034602m.g
Xelaev18019318m.g	NM_146019.4	Chd3	Chd3_Xelaev18019318m.g
Xelaev18017729m.g	NM_025730.3	Lrrk2	Lrrk2_Xelaev18017729m.g
Xelaev18030532m.g	NM_183276.2	Nbeal2	Nbeal2_Xelaev18030532m.g
Xelaev18041279m.g	NM_029654.4	Atg2b	Atg2b_Xelaev18041279m.g
Xelaev18028213m.g	NM_153179.3	Pkhd1	Pkhd1_Xelaev18028213m.g
Xelaev18032818m.g	NM_001081383.1	Mll3	Mll3_Xelaev18032818m.g
Xelaev18039933m.g	NM_001003719.1	Ralgapa1	Ralgapa1_Xelaev18039933m.g
Xelaev18014326m.g	NM_027293.1	Dopey2	Dopey2_Xelaev18014326m.g
Xelaev18008492m.g	NM_001195633.1	Epg5	Epg5_Xelaev18008492m.g
Xelaev18002560m.g	NM_001083616.1	Cacna1d	Cacna1d_Xelaev18002560m.g
Xelaev18002560m.g	NM_028981.2	Cacna1d	Cacna1d_Xelaev18002560m.g
CL35Contig21	NM_009297.2	Supt6	Supt6_CL35Contig21
Xelaev18026803m.g	NM_001085355.1	Arid1b	Arid1b_Xelaev18026803m.g
CL26Contig4	NM_133780.3	Tpr	Tpr_CL26Contig4
CL10198Contig1	NM_001081548.2	Ubr3	Ubr3_CL10198Contig1
Xelaev18046618m.g	NM_001085378.1	Myh7b	Myh7b_Xelaev18046618m.g
Xelaev18006852m.g	NM_028785.3	Dock8	Dock8_Xelaev18006852m.g
Xelaev18025642m.g	NM_001044308.2	Cacna1i	Cacna1i_Xelaev18025642m.g
Xelaev18017449m.g	NM_146009.2	Cep290	Cep290_Xelaev18017449m.g
Xelaev18029043m.g	NM_001161665.1	Kif26b	Kif26b_Xelaev18029043m.g
Xelaev18034486m.g	NM_207221.2	Jmjd1c	Jmjd1c_Xelaev18034486m.g
Xelaev18032845m.g	NM_001081426.2	Dip2c	Dip2c_Xelaev18032845m.g
Xelaev18043736m.g	XM_001477846.3	Rnf213	Rnf213_Xelaev18043736m.g
Xelaev18043736m.g	XM_001476651.3	Rnf213	Rnf213_Xelaev18043736m.g
Xelaev18011475m.g	NM_010587.2	Itsn1	Itsn1_Xelaev18011475m.g
Xelaev18021270m.g	NM_001163024.1	Mon2	Mon2_Xelaev18021270m.g
Xelaev18034769m.g	NM_019588.2	Plce1	Plce1_Xelaev18034769m.g
dsrrswapns_comp217681_c0_seq7	NM_177324.2	Sbf2	Sbf2_dsrrswapns_comp217681_c0_seq7
Xelaev18017127m.g	NM_033374.2	Dock2	Dock2_Xelaev18017127m.g
CL248Contig4	NM_176850.2	Bptf	Bptf_CL248Contig4
Xelaev18000745m.g	NM_011417.3	Smarca4	Smarca4_Xelaev18000745m.g
Xelaev18045511m.g	NM_021415.4	Cacna1h	Cacna1h_Xelaev18045511m.g
Xelaev18019843m.g	NM_008514.4	Lrp6	Lrp6_Xelaev18019843m.g
Xelaev18009733m.g	NM_001029873.2	Unc13a	Unc13a_Xelaev18009733m.g
Xelaev18044259m.g	NM_198298.1	Helz	Helz_Xelaev18044259m.g
CL857Contig3	NM_138679.5	Ash1l	Ash1l_CL857Contig3
CL2155Contig2	NM_021450.2	Trpm7	Trpm7_CL2155Contig2
CL2155Contig2	NM_001164325.1	Trpm7	Trpm7_CL2155Contig2
Xelaev18040983m.g	NM_008883.2	Plxna3	Plxna3_Xelaev18040983m.g
CL1784Contig2	NM_001177374.1	Ubr2	Ubr2_CL1784Contig2
Xelaev18018382m.g	NM_001081345.2	Chd2	Chd2_Xelaev18018382m.g
Xelaev18006883m.g	NM_001035241.2	Trpm3	Trpm3_Xelaev18006883m.g
CL2348Contig3	NM_178930.3	Gbf1	Gbf1_CL2348Contig3
Xelaev18043404m.g	NM_001085495.2	Arfgef2	Arfgef2_Xelaev18043404m.g
Xelaev18008960m.g	NM_178804.3	Slit2	Slit2_Xelaev18008960m.g
Xelaev18011570m.g	NM_019413.2	Robo1	Robo1_Xelaev18011570m.g
CL9791Contig1	NM_172381.2	AI314180	AI314180_CL9791Contig1
Xelaev18010375m.g	NM_172424.4	Med13l	Med13l_Xelaev18010375m.g
Xelaev18039308m.g	NM_032610.2	Sptbn4	Sptbn4_Xelaev18039308m.g
Xelaev18029893m.g	NM_008440.3	Kif1a	Kif1a_Xelaev18029893m.g
Xelaev18002143m.g	NM_001081216.1	Phip	Phip_Xelaev18002143m.g
Xelaev18044014m.g	NM_009783.3	Cacna1g	Cacna1g_Xelaev18044014m.g
Xelaev18026307m.g	NM_001033285.1	Cdc42bpa	Cdc42bpa_Xelaev18026307m.g
Xelaev18039910m.g	NM_013675.3	Sptb	Sptb_Xelaev18039910m.g
Xelaev18023848m.g	NM_153413.2	Dock3	Dock3_Xelaev18023848m.g
Xelaev18044114m.g	NM_198022.2	Tnrc6c	Tnrc6c_Xelaev18044114m.g
Xelaev18013510m.g	NM_001159361.1	Dip2b	Dip2b_Xelaev18013510m.g
Xelaev18013240m.g	NM_027906.1	Vwa8	Vwa8_Xelaev18013240m.g
Xelaev18017736m.g	NM_008482.2	Lamb1	Lamb1_Xelaev18017736m.g
Xelaev18007614m.g	NM_172549.3	Cabin1	Cabin1_Xelaev18007614m.g
Xelaev18002817m.g	NM_019582.2	Cacna1f	Cacna1f_Xelaev18002817m.g
Xelaev18047787m.g	NM_001103171.1	Myo15	Myo15_Xelaev18047787m.g
Xelaev18047787m.g	NM_010862.2	Myo15	Myo15_Xelaev18047787m.g
Xelaev18031898m.g	NM_001083628.1	Greb1l	Greb1l_Xelaev18031898m.g
CL120Contig5	NM_031163.3	Col2a1	Col2a1_CL120Contig5
Xelaev18034892m.g	NM_027996.3	Zswim8	Zswim8_Xelaev18034892m.g
Xelaev18028445m.g	NM_026298.5	Ift172	Ift172_Xelaev18028445m.g
Xelaev18008453m.g	NM_201600.2	Myo5b	Myo5b_Xelaev18008453m.g
Xelaev18002996m.g	NM_145997.2	Kdm5a	Kdm5a_Xelaev18002996m.g
Xelaev18047123m.g	NM_001001182.3	Baz2b	Baz2b_Xelaev18047123m.g
Xelaev18008985m.g	NM_177006.3	3110047P20Rik	3110047P20Rik_Xelaev18008985m.g
Xelaev18010598m.g	NM_001253904.1	Ncor2	Ncor2_Xelaev18010598m.g
Xelaev18039895m.g	NM_172579.3	Sipa1l1	Sipa1l1_Xelaev18039895m.g
Xelaev18018674m.g	NM_177780.3	Dock5	Dock5_Xelaev18018674m.g
Xelaev18043366m.g	NM_133199.2	Scn4a	Scn4a_Xelaev18043366m.g
Xelaev18018414m.g	NM_146191.3	Lrrk1	Lrrk1_Xelaev18018414m.g
Xelaev18039713m.g	NM_183016.2	Cdc42bpb	Cdc42bpb_Xelaev18039713m.g
CL3468Contig3	NM_029525.1	Prex2	Prex2_CL3468Contig3
Xelaev18033001m.g	NM_001164805.1	Thsd7a	Thsd7a_Xelaev18033001m.g
CL1679Contig2	NM_016721.2	Iqgap1	Iqgap1_CL1679Contig2
CL39Contig6	NM_008513.3	Lrp5	Lrp5_CL39Contig6
Xelaev18003798m.g	NM_011416.2	Smarca2	Smarca2_Xelaev18003798m.g
Xelaev18028023m.g	NM_001081378.1	Kidins220	Kidins220_Xelaev18028023m.g
Xelaev18012666m.g	NM_001029934.1	Usp32	Usp32_Xelaev18012666m.g
Xelaev18013321m.g	NM_001033276.3	Mll2	Mll2_Xelaev18013321m.g
Xelaev18028848m.g	NM_001033348.3	Ralgapa2	Ralgapa2_Xelaev18028848m.g
dsrrswapns_comp217557_c0_seq5	NM_001033348.3	Ralgapa2	Ralgapa2_dsrrswapns_comp217557_c0_seq5
CL4136Contig1	NM_008983.2	Ptprk	Ptprk_CL4136Contig1
CL1304Contig4	NM_010806.1	Mllt4	Mllt4_CL1304Contig4
Xelaev18014820m.g	NM_014193.2	Cacna1s	Cacna1s_Xelaev18014820m.g
Xelaev18017937m.g	NM_001170561.1	Sbf1	Sbf1_Xelaev18017937m.g
CL113Contig2	NM_001081251.1	Pbrm1	Pbrm1_CL113Contig2
CL3597Contig2	NM_001253860.1	Scn5a	Scn5a_CL3597Contig2
CL1160Contig5	NM_010617.2	Kif13a	Kif13a_CL1160Contig5
CL36Contig11	NM_001080819.1	Arid1a	Arid1a_CL36Contig11
CL2726Contig3	NM_021468.2	Unc13b	Unc13b_CL2726Contig3
Xelaev18036970m.g	NM_015748.3	Slit1	Slit1_Xelaev18036970m.g
Xelaev18018018m.g	NM_173018.2	Myo9a	Myo9a_Xelaev18018018m.g
Xelaev18033994m.g	XM_977315.2	Fer1l6	Fer1l6_Xelaev18033994m.g
Xelaev18033994m.g	XM_905719.3	Fer1l6	Fer1l6_Xelaev18033994m.g
CL2245Contig5	NM_176841.3	Ccdc88a	Ccdc88a_CL2245Contig5
Xelaev18032202m.g	NM_001081183.1	1110037F02Rik	1110037F02Rik_Xelaev18032202m.g
dsrrswapns_comp217720_c0_seq6	NM_001081419.2	Dip2a	Dip2a_dsrrswapns_comp217720_c0_seq6
CL282Contig7	NM_175251.4	Arid2	Arid2_CL282Contig7
Xelaev18017602m.g	NM_177431.4	Adamts20	Adamts20_Xelaev18017602m.g
CL2428Contig5	NM_007737.2	Col5a2	Col5a2_CL2428Contig5
Xelaev18011007m.g	NM_030168.3	Rictor	Rictor_Xelaev18011007m.g
CL5385Contig2	NM_021604.3	Agrn	Agrn_CL5385Contig2
dsrrswapns_comp216947_c2_seq2	NM_011412.3	Slit3	Slit3_dsrrswapns_comp216947_c2_seq2
CL6844Contig2	NM_001081177.1	Kif13b	Kif13b_CL6844Contig2
Xelaev18026686m.g	NM_010515.2	Igf2r	Igf2r_Xelaev18026686m.g
Xelaev18033583m.g	NM_008984.2	Ptprm	Ptprm_Xelaev18033583m.g
Xelaev18043299m.g	NM_007742.3	Col1a1	Col1a1_Xelaev18043299m.g
Xelaev18026970m.g	NM_027347.3	Med23	Med23_Xelaev18026970m.g
CL174Contig6	NM_001081247.1	Polr3a	Polr3a_CL174Contig6
Xelaev18022084m.g	NM_028801.2	Muc5b	Muc5b_Xelaev18022084m.g
CL1821Contig1	NM_054040.3	Tulp4	Tulp4_CL1821Contig1
Xelaev18031884m.g	NM_028887.3	Smchd1	Smchd1_Xelaev18031884m.g
CL3288Contig1	NM_011204.2	Ptpn13	Ptpn13_CL3288Contig1
Xelaev18028057m.g	NM_015764.4	Greb1	Greb1_Xelaev18028057m.g
Xelaev18022906m.g	NM_001081298.1	Lphn2	Lphn2_Xelaev18022906m.g
CL395Contig7	NM_001033422.1	Thoc2	Thoc2_CL395Contig7
Xelaev18025335m.g	NM_010683.2	Lamc1	Lamc1_Xelaev18025335m.g
Xelaev18021265m.g	NM_001081432.1	Ptprq	Ptprq_Xelaev18021265m.g
Xelaev18005439m.g	NM_001099624.2	Rapgef2	Rapgef2_Xelaev18005439m.g
CL38Contig11	NM_008224.3	Hcfc1	Hcfc1_CL38Contig11
Xelaev18008418m.g	NM_001014981.1	Wdr7	Wdr7_Xelaev18008418m.g
CL70Contig14	NM_009409.2	Top2b	Top2b_CL70Contig14
CL1618Contig3	NM_018872.2	Tmem131	Tmem131_CL1618Contig3
Xelaev18006798m.g	NM_001198811.1	Frem1	Frem1_Xelaev18006798m.g
Xelaev18006798m.g	NM_177863.4	Frem1	Frem1_Xelaev18006798m.g
Xelaev18038036m.g	NM_001122603.1	Fcgbp	Fcgbp_Xelaev18038036m.g
Xelaev18008044m.g	NM_007690.3	Chd1	Chd1_Xelaev18008044m.g
Xelaev18044825m.g	NM_001243008.1	Col6a3	Col6a3_Xelaev18044825m.g
Xelaev18025457m.g	NM_001081326.1	Agl	Agl_Xelaev18025457m.g
Xelaev18017554m.g	NM_029928.2	Ptprb	Ptprb_Xelaev18017554m.g
Xelaev18003107m.g	NM_021464.4	Ptprt	Ptprt_Xelaev18003107m.g
CL4921Contig2	NM_001109040.1	Kif21a	Kif21a_CL4921Contig2
CL2788Contig2	NM_177658.3	Ralgapb	Ralgapb_CL2788Contig2
Xelaev18038790m.g	NM_007736.4	Col4a5	Col4a5_Xelaev18038790m.g
Xelaev18038790m.g	NM_001163155.1	Col4a5	Col4a5_Xelaev18038790m.g
zeinaSSns_comp389546_c2_seq7	NM_001177720.1	Madd	Madd_zeinaSSns_comp389546_c2_seq7
CL1539Contig5	NM_010820.2	Mpdz	Mpdz_CL1539Contig5
CL753Contig1	NM_029709.2	Clasp1	Clasp1_CL753Contig1
Xelaev18002537m.g	NM_001270475.1	Mical3	Mical3_Xelaev18002537m.g
Xelaev18025976m.g	NM_172775.2	Plxnb1	Plxnb1_Xelaev18025976m.g
Xelaev18019951m.g	NM_001252460.1	Cyfip2	Cyfip2_Xelaev18019951m.g
Xelaev18019951m.g	NM_133769.3	Cyfip2	Cyfip2_Xelaev18019951m.g
Xelaev18019951m.g	NM_001252459.1	Cyfip2	Cyfip2_Xelaev18019951m.g
Xelaev18010164m.g	NM_134062.1	Dapk1	Dapk1_Xelaev18010164m.g
Xelaev18010164m.g	NM_029653.2	Dapk1	Dapk1_Xelaev18010164m.g
Xelaev18006907m.g	NM_001190483.1	Pcsk5	Pcsk5_Xelaev18006907m.g
CL1180Contig3	NM_145492.4	Zfp521	Zfp521_CL1180Contig3
Xelaev18034468m.g	NM_170688.2	Ank3	Ank3_Xelaev18034468m.g
Xelaev18018785m.g	NM_001110783.1	Ank1	Ank1_Xelaev18018785m.g
CL2496Contig2	NM_028898.2	Rptor	Rptor_CL2496Contig2
Xelaev18022555m.g	NM_029686.4	Pkd1l2	Pkd1l2_Xelaev18022555m.g
Xelaev18031232m.g	NM_001164659.1	Trank1	Trank1_Xelaev18031232m.g
dsrrswapns_comp217819_c0_seq6	NM_001085492.1	Rere	Rere_dsrrswapns_comp217819_c0_seq6
Xelaev18018200m.g	NM_001081322.1	Myo5c	Myo5c_Xelaev18018200m.g
Xelaev18032332m.g	NM_181277.3	Col14a1	Col14a1_Xelaev18032332m.g
Xelaev18038930m.g	NM_001081477.1	Brwd3	Brwd3_Xelaev18038930m.g
Xelaev18041677m.g	NM_198304.2	Nup188	Nup188_Xelaev18041677m.g
Xelaev18024159m.g	NM_001205234.1	Nrxn2	Nrxn2_Xelaev18024159m.g
Xelaev18012395m.g	NM_001048208.1	Med14	Med14_Xelaev18012395m.g
CL5248Contig1	NM_001162917.1	Dennd4a	Dennd4a_CL5248Contig1
dsrrswapns_comp217732_c0_seq4	NM_009386.2	Tjp1	Tjp1_dsrrswapns_comp217732_c0_seq4
CL501Contig9	NM_009386.2	Tjp1	Tjp1_CL501Contig9
dsrrswapns_comp217732_c0_seq4	NM_001163574.1	Tjp1	Tjp1_dsrrswapns_comp217732_c0_seq4
CL501Contig9	NM_001163574.1	Tjp1	Tjp1_CL501Contig9
Xelaev18028005m.g	NM_181395.2	Pxdn	Pxdn_Xelaev18028005m.g
Xelaev18031761m.g	NM_177832.3	Zfp236	Zfp236_Xelaev18031761m.g
CL1283Contig1	NM_184088.1	Dennd4c	Dennd4c_CL1283Contig1
Xelaev18023509m.g	NM_008171.3	Grin2b	Grin2b_Xelaev18023509m.g
CL2750Contig1	NM_177782.3	Prex1	Prex1_CL2750Contig1
CL935Contig2	NM_009483.1	Kdm6a	Kdm6a_CL935Contig2
Xelaev18044865m.g	NM_001080809.1	Cps1	Cps1_Xelaev18044865m.g
CL680Contig3	NM_026574.3	Ino80	Ino80_CL680Contig3
CL39219Contig1	NM_194339.1	Bms1	Bms1_CL39219Contig1
Xelaev18026031m.g	NM_001042617.1	Cadps	Cadps_Xelaev18026031m.g
Xelaev18028912m.g	NM_144835.4	Heatr1	Heatr1_Xelaev18028912m.g
Xelaev18045043m.g	NM_031179.2	Sf3b1	Sf3b1_Xelaev18045043m.g
Xelaev18007801m.g	NM_001042421.1	Kntc1	Kntc1_Xelaev18007801m.g
Xelaev18027028m.g	NM_010437.2	Hivep2	Hivep2_Xelaev18027028m.g
Xelaev18026429m.g	NM_001081335.2	Cul9	Cul9_Xelaev18026429m.g
CL3700Contig4	NM_175310.6	Pds5b	Pds5b_CL3700Contig4
Xelaev18044481m.g	NM_007463.4	Speg	Speg_Xelaev18044481m.g
Xelaev18033242m.g	NM_001081348.3	Hecw1	Hecw1_Xelaev18033242m.g
CL4367Contig1	NM_009088.3	Polr1a	Polr1a_CL4367Contig1
Xelaev18027990m.g	NM_198899.2	Uggt1	Uggt1_Xelaev18027990m.g
Xelaev18030736m.g	NM_153153.3	Svil	Svil_Xelaev18030736m.g
Xelaev18041897m.g	NM_021362.1	Pappa	Pappa_Xelaev18041897m.g
Xelaev18039997m.g	NM_009702.2	Aqr	Aqr_Xelaev18039997m.g
Xelaev18006899m.g	NM_153417.1	Trpm6	Trpm6_Xelaev18006899m.g
Xelaev18022442m.g	NM_033327.2	Zfp423	Zfp423_Xelaev18022442m.g
Xelaev18015564m.g	NM_001164661.1	Cyfip1	Cyfip1_Xelaev18015564m.g
Xelaev18015564m.g	NM_011370.3	Cyfip1	Cyfip1_Xelaev18015564m.g
CL9555Contig1	NM_007831.3	Dcc	Dcc_CL9555Contig1
Xelaev18042626m.g	NM_009706.2	Arhgap5	Arhgap5_Xelaev18042626m.g
Xelaev18040018m.g	NM_177171.4	Heatr5a	Heatr5a_Xelaev18040018m.g
Xelaev18014287m.g	NM_009384.3	Tiam1	Tiam1_Xelaev18014287m.g
Xelaev18014287m.g	NM_001145886.1	Tiam1	Tiam1_Xelaev18014287m.g
Xelaev18038454m.g	NM_025709.2	Gapvd1	Gapvd1_Xelaev18038454m.g
Xelaev18029713m.g	NM_001163008.1	Tnik	Tnik_Xelaev18029713m.g
Xelaev18025639m.g	NM_177124.4	Tnrc6b	Tnrc6b_Xelaev18025639m.g
Xelaev18025639m.g	NM_144812.2	Tnrc6b	Tnrc6b_Xelaev18025639m.g
Xelaev18040643m.g	NM_009938.4	Copa	Copa_Xelaev18040643m.g
Xelaev18026678m.g	NM_009231.2	Sos1	Sos1_Xelaev18026678m.g
CL8748Contig1	NM_001008550.1	Zfyve26	Zfyve26_CL8748Contig1
CL2759Contig2	NM_053193.2	Cpsf1	Cpsf1_CL2759Contig2
CL4650Contig1	NM_001198968.2	Itsn2	Itsn2_CL4650Contig1
Xelaev18035186m.g	NM_001159344.1	Casz1	Casz1_Xelaev18035186m.g
Xelaev18023946m.g	NM_026376.3	Plxnd1	Plxnd1_Xelaev18023946m.g
Xelaev18007999m.g	NM_001163013.1	Ythdc2	Ythdc2_Xelaev18007999m.g
Xelaev18025004m.g	NM_133953.2	Sf3b3	Sf3b3_Xelaev18025004m.g
Xelaev18010937m.g	NM_175171.3	Mast4	Mast4_Xelaev18010937m.g
Xelaev18035149m.g	NM_001146022.1	Wdfy4	Wdfy4_Xelaev18035149m.g
Xelaev18010610m.g	NM_001081203.1	Sbno1	Sbno1_Xelaev18010610m.g
CL1552Contig1	NM_001081149.1	Kat6a	Kat6a_CL1552Contig1
Xelaev18011274m.g	NM_029977.2	Polq	Polq_Xelaev18011274m.g
dsrrswapns_comp217859_c0_seq5	NM_001159634.1	Prrc2b	Prrc2b_dsrrswapns_comp217859_c0_seq5
Xelaev18033182m.g	NM_001081309.1	Pik3r4	Pik3r4_Xelaev18033182m.g
Xelaev18009608m.g	NM_153798.2	Polr2b	Polr2b_Xelaev18009608m.g
Xelaev18022990m.g	NM_198037.1	Cachd1	Cachd1_Xelaev18022990m.g
Xelaev18025787m.g	NM_001015507.2	Vprbp	Vprbp_Xelaev18025787m.g
CL1587Contig3	NM_029735.1	Eprs	Eprs_CL1587Contig3
Xelaev18045497m.g	NM_001039363.1	Tsc2	Tsc2_Xelaev18045497m.g
Xelaev18017531m.g	NM_027994.1	Cand1	Cand1_Xelaev18017531m.g
Xelaev18047403m.g	NM_009930.2	Col3a1	Col3a1_Xelaev18047403m.g
Xelaev18039494m.g	NM_001198587.3	Nrxn3	Nrxn3_Xelaev18039494m.g
Xelaev18027724m.g	NM_011916.2	Xrn1	Xrn1_Xelaev18027724m.g
dsrrswapns_comp217764_c2_seq8	NM_001252200.1	Map4k4	Map4k4_dsrrswapns_comp217764_c2_seq8
Xelaev18024042m.g	NM_008483.3	Lamb2	Lamb2_Xelaev18024042m.g
Xelaev18027438m.g	NM_013790.2	Abcc5	Abcc5_Xelaev18027438m.g
Xelaev18020976m.g	NM_026984.1	Mll5	Mll5_Xelaev18020976m.g
CL2089Contig4	NM_001042743.1	Mast2	Mast2_CL2089Contig4
Xelaev18044605m.g	NM_198294.2	Tanc1	Tanc1_Xelaev18044605m.g
Xelaev18020002m.g	NM_001252494.1	Rapgef6	Rapgef6_Xelaev18020002m.g
Xelaev18039043m.g	NM_172739.4	Grlf1	Grlf1_Xelaev18039043m.g
Xelaev18042350m.g	NM_172739.4	Grlf1	Grlf1_Xelaev18042350m.g
Xelaev18036649m.g	NM_181415.4	Atrnl1	Atrnl1_Xelaev18036649m.g
Xelaev18007883m.g	NM_008712.2	Nos1	Nos1_Xelaev18007883m.g
Xelaev18001839m.g	NM_018815.2	Nup210	Nup210_Xelaev18001839m.g
Xelaev18024600m.g	NM_021494.1	Dennd5a	Dennd5a_Xelaev18024600m.g
Xelaev18013071m.g	NM_009931.2	Col4a1	Col4a1_Xelaev18013071m.g
Xelaev18041243m.g	NM_001135559.1	Sos2	Sos2_Xelaev18041243m.g
CL2120Contig2	NM_175091.3	Tnks	Tnks_CL2120Contig2
CL1Contig1725	NM_001081321.1	Pds5a	Pds5a_CL1Contig1725
Xelaev18026450m.g	NM_013822.5	Jag1	Jag1_Xelaev18026450m.g
Xelaev18043892m.g	NM_001033196.2	Znfx1	Znfx1_Xelaev18043892m.g
CL281Contig2	NM_008981.3	Ptprg	Ptprg_CL281Contig2
Xelaev18038366m.g	NM_012018.2	Cep110	Cep110_Xelaev18038366m.g
Xelaev18027628m.g	NM_001171003.1	Mgam	Mgam_Xelaev18027628m.g
Xelaev18001195m.g	NM_001142322.1	Myo9b	Myo9b_Xelaev18001195m.g
Xelaev18041728m.g	NM_019710.2	Smc1a	Smc1a_Xelaev18041728m.g
Xelaev18045186m.g	NM_008576.3	Abcc1	Abcc1_Xelaev18045186m.g
Xelaev18018943m.g	NM_181039.2	Lphn1	Lphn1_Xelaev18018943m.g
Xelaev18020697m.g	NM_001039104.2	Trpm1	Trpm1_Xelaev18020697m.g
Xelaev18039876m.g	NM_009461.2	Ubr1	Ubr1_Xelaev18039876m.g
CL5513Contig1	NM_009730.2	Atrn	Atrn_CL5513Contig1
Xelaev18017351m.g	NM_001081256.1	Kdm3b	Kdm3b_Xelaev18017351m.g
CL12903Contig1	NM_010154.1	Erbb4	Erbb4_CL12903Contig1
Xelaev18005399m.g	NM_001172152.1	Wdr17	Wdr17_Xelaev18005399m.g
Xelaev18026741m.g	NM_001005510.2	Syne2	Syne2_Xelaev18026741m.g
Xelaev18006822m.g	NM_001081319.1	C030046E11Rik	C030046E11Rik_Xelaev18006822m.g
Xelaev18027977m.g	NM_009282.3	Stag1	Stag1_Xelaev18027977m.g
Xelaev18030088m.g	NM_009072.2	Rock2	Rock2_Xelaev18030088m.g
CL4141Contig1	NM_028717.6	Als2	Als2_CL4141Contig1
CL4141Contig1	NM_001159948.2	Als2	Als2_CL4141Contig1
CL12969Contig1	NM_153391.2	Wdr19	Wdr19_CL12969Contig1
Xelaev18028979m.g	NM_019919.3	Ltbp1	Ltbp1_Xelaev18028979m.g
CL205Contig12	NM_019919.3	Ltbp1	Ltbp1_CL205Contig12
Xelaev18028979m.g	NM_206958.2	Ltbp1	Ltbp1_Xelaev18028979m.g
CL205Contig12	NM_206958.2	Ltbp1	Ltbp1_CL205Contig12
CL4600Contig2	NM_177249.3	Usp47	Usp47_CL4600Contig2
zeinaSSns_comp389683_c0_seq4	NM_177249.3	Usp47	Usp47_zeinaSSns_comp389683_c0_seq4
CL4600Contig2	NM_133758.3	Usp47	Usp47_CL4600Contig2
zeinaSSns_comp389683_c0_seq4	NM_133758.3	Usp47	Usp47_zeinaSSns_comp389683_c0_seq4
Xelaev18029448m.g	NM_001039546.2	Myo6	Myo6_Xelaev18029448m.g
Xelaev18029007m.g	NM_001077707.1	Shprh	Shprh_Xelaev18029007m.g
Xelaev18032429m.g	NM_174991.3	Bai1	Bai1_Xelaev18032429m.g
TC414008	NM_008957.2	Ptch1	Ptch1_TC414008
Xelaev18033639m.g	NM_009071.2	Rock1	Rock1_Xelaev18033639m.g
Xelaev18046711m.g	NM_133663.2	Itgb4	Itgb4_Xelaev18046711m.g
Xelaev18021705m.g	NM_011083.2	Pik3c2a	Pik3c2a_Xelaev18021705m.g
Xelaev18035815m.g	NM_001162977.1	Megf6	Megf6_Xelaev18035815m.g
Xelaev18044529m.g	NM_001081078.1	Lct	Lct_Xelaev18044529m.g
CL2186Contig1	NM_011948.2	Map3k4	Map3k4_CL2186Contig1
Xelaev18034229m.g	NM_008733.3	Nrap	Nrap_Xelaev18034229m.g
Xelaev18017459m.g	NM_026482.2	Atp2b1	Atp2b1_Xelaev18017459m.g
Xelaev18017836m.g	NM_001081132.1	Upf2	Upf2_Xelaev18017836m.g
Xelaev18017436m.g	NM_001205341.1	Ppfia2	Ppfia2_Xelaev18017436m.g
Xelaev18034221m.g	NM_007790.3	Smc3	Smc3_Xelaev18034221m.g
CL6460Contig2	NM_177192.3	Dennd5b	Dennd5b_CL6460Contig2
Xelaev18004695m.g	NM_138672.2	Stab1	Stab1_Xelaev18004695m.g
CL17958Contig1	NM_175314.3	Adamts9	Adamts9_CL17958Contig1
Xelaev18032399m.g	NM_027174.1	Col22a1	Col22a1_Xelaev18032399m.g
Xelaev18010868m.g	NM_008634.2	Map1b	Map1b_Xelaev18010868m.g
Xelaev18032749m.g	NM_001081340.2	Setd2	Setd2_Xelaev18032749m.g
Xelaev18023243m.g	NM_007495.4	Astn1	Astn1_Xelaev18023243m.g
CL636Contig8	NM_001029850.3	Magi1	Magi1_CL636Contig8
Xelaev18047667m.g	NM_001163453.1	Mapk8ip3	Mapk8ip3_Xelaev18047667m.g
Xelaev18045604m.g	NM_008909.2	Ppl	Ppl_Xelaev18045604m.g
Xelaev18043138m.g	NM_011623.2	Top2a	Top2a_Xelaev18043138m.g
Xelaev18031966m.g	NM_177038.3	Trappc8	Trappc8_Xelaev18031966m.g
CL404Contig4	NM_198423.3	Bahcc1	Bahcc1_CL404Contig4
Xelaev18047508m.g	NM_001081154.2	Marf1	Marf1_Xelaev18047508m.g
Xelaev18011733m.g	NM_138950.2	Wdr81	Wdr81_Xelaev18011733m.g
Xelaev18008353m.g	NM_133227.3	Nup155	Nup155_Xelaev18008353m.g
Xelaev18036785m.g	NM_001142740.1	Pcdh15	Pcdh15_Xelaev18036785m.g
Xelaev18036785m.g	NM_001142736.1	Pcdh15	Pcdh15_Xelaev18036785m.g
Xelaev18036785m.g	NM_001142735.1	Pcdh15	Pcdh15_Xelaev18036785m.g
CL3723Contig1	NM_021465.3	Stag2	Stag2_CL3723Contig1
CL3723Contig1	NM_001077712.1	Stag2	Stag2_CL3723Contig1
Xelaev18029404m.g	NM_013889.2	Zfp292	Zfp292_Xelaev18029404m.g
Xelaev18029138m.g	NM_001081337.1	Sipa1l2	Sipa1l2_Xelaev18029138m.g
Xelaev18007958m.g	NM_175751.4	Zfp608	Zfp608_Xelaev18007958m.g
Xelaev18045558m.g	NM_022009.1	Flii	Flii_Xelaev18045558m.g
Xelaev18033559m.g	NM_175542.3	Rttn	Rttn_Xelaev18033559m.g
Xelaev18034012m.g	NM_009623.2	Adcy8	Adcy8_Xelaev18034012m.g
Xelaev18014296m.g	NM_001164483.1	Synj1	Synj1_Xelaev18014296m.g
zeinaSSns_comp389771_c0_seq4	NM_001003918.2	Usp7	Usp7_zeinaSSns_comp389771_c0_seq4
CL6Contig52	NM_001003918.2	Usp7	Usp7_CL6Contig52
Xelaev18045936m.g	NM_001080118.1	Med1	Med1_Xelaev18045936m.g
Xelaev18045936m.g	NM_013634.2	Med1	Med1_Xelaev18045936m.g
Xelaev18044788m.g	NM_016965.2	Nckap1	Nckap1_Xelaev18044788m.g
CL12967Contig1	NM_008170.2	Grin2a	Grin2a_CL12967Contig1
CL1846Contig4	NM_144925.3	Tnrc6a	Tnrc6a_CL1846Contig4
Xelaev18019903m.g	NM_027423.1	Polr3b	Polr3b_Xelaev18019903m.g
CL8088Contig1	NM_001253365.1	Kcnma1	Kcnma1_CL8088Contig1
CL2095Contig2	NM_144831.2	Dhx8	Dhx8_CL2095Contig2
Xelaev18015629m.g	NM_009418.2	Tpp2	Tpp2_Xelaev18015629m.g
Xelaev18015007m.g	NM_152895.2	Kdm5b	Kdm5b_Xelaev18015007m.g
Xelaev18033622m.g	NM_001083934.1	Myom1	Myom1_Xelaev18033622m.g
CL9915Contig1	NM_001081366.1	Vps8	Vps8_CL9915Contig1
CL1240Contig2	NM_138749.2	Plxnb2	Plxnb2_CL1240Contig2
CL1240Contig2	NM_001159521.1	Plxnb2	Plxnb2_CL1240Contig2
Xelaev18002664m.g	NM_145456.2	Zswim6	Zswim6_Xelaev18002664m.g
Xelaev18045407m.g	NM_013855.2	Abca3	Abca3_Xelaev18045407m.g
Xelaev18045407m.g	NM_001039581.1	Abca3	Abca3_Xelaev18045407m.g
Xelaev18027404m.g	NM_008664.2	Myom2	Myom2_Xelaev18027404m.g
Xelaev18011575m.g	NM_175549.4	Robo2	Robo2_Xelaev18011575m.g
CL2976Contig1	NM_173437.2	Nav1	Nav1_CL2976Contig1
Xelaev18005328m.g	NM_023662.3	Pcm1	Pcm1_Xelaev18005328m.g
Xelaev18022152m.g	NM_194348.3	Atg2a	Atg2a_Xelaev18022152m.g
Xelaev18020844m.g	NM_021423.3	Shank3	Shank3_Xelaev18020844m.g
Xelaev18041746m.g	NM_177236.3	Atp2b3	Atp2b3_Xelaev18041746m.g
Xelaev18008234m.g	NM_001081020.1	Adamts6	Adamts6_Xelaev18008234m.g
CL645Contig7	NM_001081364.3	Arhgap21	Arhgap21_CL645Contig7
CL645Contig7	NM_001128084.2	Arhgap21	Arhgap21_CL645Contig7
dsrrswapns_comp217838_c1_seq9	NM_001081290.1	Prrc2c	Prrc2c_dsrrswapns_comp217838_c1_seq9
CL1079Contig1	NM_001159604.1	Pum1	Pum1_CL1079Contig1
Xelaev18024298m.g	XM_003689417.2	Muc2	Muc2_Xelaev18024298m.g
Xelaev18024298m.g	NM_023566.3	Muc2	Muc2_Xelaev18024298m.g
Xelaev18024322m.g	NM_015735.1	Ddb1	Ddb1_Xelaev18024322m.g
CL1571Contig1	NM_008130.2	Gli3	Gli3_CL1571Contig1
CL3602Contig4	NM_010513.2	Igf1r	Igf1r_CL3602Contig4
CL2966Contig3	NM_001136556.1	Fer1l4	Fer1l4_CL2966Contig3
CL1406Contig3	NM_009791.4	Aspm	Aspm_CL1406Contig3
Xelaev18006197m.g	NM_030680.2	Upf1	Upf1_Xelaev18006197m.g
CL1603Contig4	NM_029497.1	Urb1	Urb1_CL1603Contig4
CL2054Contig3	NM_011945.2	Map3k1	Map3k1_CL2054Contig3
CL2139Contig2	NM_001081184.1	Focad	Focad_CL2139Contig2
Xelaev18040544m.g	NM_001033484.1	Iqgap3	Iqgap3_Xelaev18040544m.g
CL1984Contig1	NM_015753.3	Zeb2	Zeb2_CL1984Contig1
zeinaSSns_comp389646_c1_seq4	NM_001114399.1	Zmym4	Zmym4_zeinaSSns_comp389646_c1_seq4
Xelaev18024866m.g	NM_001081379.2	Ankrd11	Ankrd11_Xelaev18024866m.g
Xelaev18027821m.g	NM_133808.4	Hdlbp	Hdlbp_Xelaev18027821m.g
Xelaev18013790m.g	NM_020506.1	Xpo4	Xpo4_Xelaev18013790m.g
CL2565Contig2	NM_011378.2	Sin3a	Sin3a_CL2565Contig2
CL2565Contig2	NM_001110351.1	Sin3a	Sin3a_CL2565Contig2
CL2351Contig1	NM_001081028.1	Sipa1l3	Sipa1l3_CL2351Contig1
Xelaev18047058m.g	NM_172485.3	Thsd7b	Thsd7b_Xelaev18047058m.g
CL1507Contig1	NM_021280.3	Plcg1	Plcg1_CL1507Contig1
CL7202Contig1	NM_028901.2	Myo18b	Myo18b_CL7202Contig1
dsrrswapns_comp215402_c3_seq3	NM_001252110.1	Cadps2	Cadps2_dsrrswapns_comp215402_c3_seq3
Xelaev18047148m.g	NM_001083919.1	Xirp2	Xirp2_Xelaev18047148m.g
Xelaev18040146m.g	NM_011580.3	Thbs1	Thbs1_Xelaev18040146m.g
Xelaev18044852m.g	NM_175210.3	Abca12	Abca12_Xelaev18044852m.g
Xelaev18026522m.g	NM_134014.3	Xpo1	Xpo1_Xelaev18026522m.g
Xelaev18026522m.g	NM_001035226.1	Xpo1	Xpo1_Xelaev18026522m.g
Xelaev18044082m.g	NM_025276.3	Evpl	Evpl_Xelaev18044082m.g
dsrrswapns_comp217608_c2_seq8	NM_001033319.2	Ppfia1	Ppfia1_dsrrswapns_comp217608_c2_seq8
Xelaev18030876m.g	NM_007743.2	Col1a2	Col1a2_Xelaev18030876m.g
Xelaev18025324m.g	NM_177644.5	Rasal2	Rasal2_Xelaev18025324m.g
dsrrswapns_comp217495_c2_seq8	NM_177644.5	Rasal2	Rasal2_dsrrswapns_comp217495_c2_seq8
Xelaev18006720m.g	NM_029967.3	Adamtsl1	Adamtsl1_Xelaev18006720m.g
Xelaev18037020m.g	NM_001163635.1	Tnks2	Tnks2_Xelaev18037020m.g
Xelaev18031527m.g	NM_026799.3	Drosha	Drosha_Xelaev18031527m.g
Xelaev18031527m.g	NM_001130149.1	Drosha	Drosha_Xelaev18031527m.g
CL842Contig6	NM_001081158.2	Cluh	Cluh_CL842Contig6
CL2819Contig3	NM_013719.3	Eif2ak4	Eif2ak4_CL2819Contig3
Xelaev18005469m.g	XM_143371.6	Dchs2	Dchs2_Xelaev18005469m.g
Xelaev18021053m.g	NM_001081306.1	Ptprz1	Ptprz1_Xelaev18021053m.g
CL1416Contig5	NM_013668.3	Kdm5c	Kdm5c_CL1416Contig5
Xelaev18026661m.g	NM_001081128.3	Mtr	Mtr_Xelaev18026661m.g
Xelaev18023942m.g	NM_001167763.1	Ift122	Ift122_Xelaev18023942m.g
Xelaev18023942m.g	NM_031177.4	Ift122	Ift122_Xelaev18023942m.g
Xelaev18044122m.g	NM_029600.3	Abcc3	Abcc3_Xelaev18044122m.g
Xelaev18017649m.g	NM_021050.2	Cftr	Cftr_Xelaev18017649m.g
CL3300Contig1	NM_008892.2	Pola1	Pola1_CL3300Contig1
CL3458Contig1	NM_026681.4	Ccdc88c	Ccdc88c_CL3458Contig1
Xelaev18012300m.g	NM_001039472.1	Kif21b	Kif21b_Xelaev18012300m.g
Xelaev18010731m.g	NM_001001979.2	Megf10	Megf10_Xelaev18010731m.g
Xelaev18011529m.g	NM_001081068.1	Ltn1	Ltn1_Xelaev18011529m.g
Xelaev18028006m.g	NM_001093775.1	Myt1l	Myt1l_Xelaev18028006m.g
CL2901Contig4	NM_001081288.1	Taf2	Taf2_CL2901Contig4
Xelaev18030111m.g	NM_172470.3	Wdr35	Wdr35_Xelaev18030111m.g
CL229Contig4	NM_198703.3	Wnk1	Wnk1_CL229Contig4
CL229Contig5	NM_198703.3	Wnk1	Wnk1_CL229Contig5
CL229Contig4	NM_001199084.1	Wnk1	Wnk1_CL229Contig4
CL229Contig5	NM_001199084.1	Wnk1	Wnk1_CL229Contig5
Xelaev18005243m.g	NM_001038999.1	Atp8a1	Atp8a1_Xelaev18005243m.g
Xelaev18021158m.g	NM_001033261.2	Zfc3h1	Zfc3h1_Xelaev18021158m.g
Xelaev18039545m.g	NM_028446.1	Trip11	Trip11_Xelaev18039545m.g
CL5996Contig3	NM_030178.1	Brpf1	Brpf1_CL5996Contig3
Xelaev18020787m.g	NM_008684.2	Neo1	Neo1_Xelaev18020787m.g
Xelaev18009276m.g	NM_001111304.1	Tbc1d9	Tbc1d9_Xelaev18009276m.g
CL12604Contig1	NM_001145830.1	Plcb1	Plcb1_CL12604Contig1
Xelaev18029114m.g	NM_008580.4	Map3k5	Map3k5_Xelaev18029114m.g
Xelaev18023810m.g	NM_032543.2	Rnf123	Rnf123_Xelaev18023810m.g
Xelaev18015397m.g	NM_009671.5	Ankfy1	Ankfy1_Xelaev18015397m.g
Xelaev18034002m.g	NM_153548.2	E430025E21Rik	E430025E21Rik_Xelaev18034002m.g
Xelaev18024901m.g	NM_178380.1	Dhx38	Dhx38_Xelaev18024901m.g
Xelaev18025512m.g	NM_001081027.2	Kcnt2	Kcnt2_Xelaev18025512m.g
Xelaev18005170m.g	NM_133911.1	Gpr125	Gpr125_Xelaev18005170m.g
Xelaev18041514m.g	NM_001145403.1	Kcnt1	Kcnt1_Xelaev18041514m.g
CL3070Contig3	NM_007842.2	Dhx9	Dhx9_CL3070Contig3
CL5791Contig2	NM_053185.2	Col4a6	Col4a6_CL5791Contig2
Xelaev18001714m.g	NM_001163513.1	Dlg5	Dlg5_Xelaev18001714m.g
Xelaev18018337m.g	NM_030728.4	9930013L23Rik	9930013L23Rik_Xelaev18018337m.g
Xelaev18038645m.g	NM_139144.3	Ogt	Ogt_Xelaev18038645m.g
Xelaev18019343m.g	NM_016713.2	Mink1	Mink1_Xelaev18019343m.g
CL7270Contig1	NM_172274.2	Cc2d2a	Cc2d2a_CL7270Contig1
Xelaev18026244m.g	NM_001163754.1	Rab3gap2	Rab3gap2_Xelaev18026244m.g
Xelaev18024169m.g	NM_001162946.1	Pcx	Pcx_Xelaev18024169m.g
Xelaev18024169m.g	NM_008797.3	Pcx	Pcx_Xelaev18024169m.g
CL3423Contig2	NM_029933.4	Bcl9	Bcl9_CL3423Contig2
Xelaev18018814m.g	NM_001081269.1	Whsc1l1	Whsc1l1_Xelaev18018814m.g
Xelaev18026056m.g	NM_013829.2	Plcb4	Plcb4_Xelaev18026056m.g
CL2268Contig4	NM_008678.2	Ncoa2	Ncoa2_CL2268Contig4
Xelaev18017211m.g	NM_134137.2	Lars	Lars_Xelaev18017211m.g
CL2563Contig1	NM_001199296.1	Acly	Acly_CL2563Contig1
Xelaev18018997m.g	NM_001199431.1	Dnmt1	Dnmt1_Xelaev18018997m.g
Xelaev18021625m.g	NM_001199431.1	Dnmt1	Dnmt1_Xelaev18021625m.g
Xelaev18018997m.g	NM_001199432.1	Dnmt1	Dnmt1_Xelaev18018997m.g
Xelaev18021625m.g	NM_001199432.1	Dnmt1	Dnmt1_Xelaev18021625m.g
Xelaev18018997m.g	NM_001199433.1	Dnmt1	Dnmt1_Xelaev18018997m.g
Xelaev18021625m.g	NM_001199433.1	Dnmt1	Dnmt1_Xelaev18021625m.g
Xelaev18018997m.g	NM_010066.4	Dnmt1	Dnmt1_Xelaev18018997m.g
Xelaev18021625m.g	NM_010066.4	Dnmt1	Dnmt1_Xelaev18021625m.g
Xelaev18028658m.g	NM_026866.2	Disp1	Disp1_Xelaev18028658m.g
Xelaev18031752m.g	NM_001201569.1	Atp9b	Atp9b_Xelaev18031752m.g
Xelaev18017405m.g	NM_001033375.2	A230046K03Rik	A230046K03Rik_Xelaev18017405m.g
Xelaev18044422m.g	NM_027884.3	Tns1	Tns1_Xelaev18044422m.g
Xelaev18032860m.g	NM_033620.2	Pard3	Pard3_Xelaev18032860m.g
Xelaev18008115m.g	NM_009027.3	Rasgrf2	Rasgrf2_Xelaev18008115m.g
Xelaev18032007m.g	NM_009826.4	Rb1cc1	Rb1cc1_Xelaev18032007m.g
Xelaev18031739m.g	NM_026825.3	Lrrc16a	Lrrc16a_Xelaev18031739m.g
Xelaev18018190m.g	NM_001081153.1	Unc13c	Unc13c_Xelaev18018190m.g
Xelaev18025750m.g	NM_172015.3	Iars	Iars_Xelaev18025750m.g
Xelaev18035177m.g	NM_022022.3	Ube4b	Ube4b_Xelaev18035177m.g
CL2140Contig2	NM_009431.2	Ctr9	Ctr9_CL2140Contig2
CL1092Contig2	NM_001003953.1	Kdm2b	Kdm2b_CL1092Contig2
Xelaev18006583m.g	NM_010568.2	Insr	Insr_Xelaev18006583m.g
Xelaev18018749m.g	NM_023045.2	Xpo7	Xpo7_Xelaev18018749m.g
Xelaev18045103m.g	NM_207239.1	Gtf3c1	Gtf3c1_Xelaev18045103m.g
Xelaev18029692m.g	NM_008839.2	Pik3ca	Pik3ca_Xelaev18029692m.g
CL3623Contig2	NM_001013414.2	Neurl4	Neurl4_CL3623Contig2
Xelaev18031544m.g	NM_133821.3	Phlpp1	Phlpp1_Xelaev18031544m.g
Xelaev18045411m.g	NM_134126.3	Ift140	Ift140_Xelaev18045411m.g
Xelaev18041704m.g	NM_025685.3	Col27a1	Col27a1_Xelaev18041704m.g
CL838Contig2	NM_023579.4	Ipo5	Ipo5_CL838Contig2
Xelaev18035818m.g	NM_027504.3	Prdm16	Prdm16_Xelaev18035818m.g
Xelaev18014445m.g	NM_172440.3	Stxbp5l	Stxbp5l_Xelaev18014445m.g
Xelaev18015167m.g	NM_001083119.2	Ptpru	Ptpru_Xelaev18015167m.g
Xelaev18005050m.g	NM_001243123.1	Fam193a	Fam193a_Xelaev18005050m.g
Xelaev18037770m.g	NM_001034115.1	Shank1	Shank1_Xelaev18037770m.g
CL5064Contig1	NM_001081344.2	Stxbp5	Stxbp5_CL5064Contig1
Xelaev18018123m.g	NM_001099297.1	Duox1	Duox1_Xelaev18018123m.g
Xelaev18013060m.g	NM_015804.3	Atp11a	Atp11a_Xelaev18013060m.g
Xelaev18014696m.g	NM_010432.2	Hipk1	Hipk1_Xelaev18014696m.g
Xelaev18007788m.g	NM_011256.2	Pitpnm2	Pitpnm2_Xelaev18007788m.g
Xelaev18008477m.g	NM_172834.2	Loxhd1	Loxhd1_Xelaev18008477m.g
CL5677Contig1	NM_013676.1	Supt5	Supt5_CL5677Contig1
Xelaev18032380m.g	NM_009375.2	Tg	Tg_Xelaev18032380m.g
Xelaev18011842m.g	NM_001163085.2	Map3k15	Map3k15_Xelaev18011842m.g
Xelaev18020581m.g	NM_001190374.1	Adamtsl3	Adamtsl3_Xelaev18020581m.g
Xelaev18009133m.g	NM_177240.3	Trappc11	Trappc11_Xelaev18009133m.g
CL852Contig7	NM_144860.2	Mib1	Mib1_CL852Contig7
CL10Contig20	NM_172122.2	Crocc	Crocc_CL10Contig20
Xelaev18044641m.g	NM_001047604.1	Ttc21b	Ttc21b_Xelaev18044641m.g
Xelaev18029027m.g	NM_011581.3	Thbs2	Thbs2_Xelaev18029027m.g
CL7040Contig1	NM_020333.2	Slc12a5	Slc12a5_CL7040Contig1
Xelaev18036352m.g	NM_172703.3	Eif4g3	Eif4g3_Xelaev18036352m.g
Xelaev18031838m.g	NM_001025572.1	Ankrd12	Ankrd12_Xelaev18031838m.g
Xelaev18006885m.g	NM_031997.3	Tmem2	Tmem2_Xelaev18006885m.g
Xelaev18006885m.g	NM_001033759.1	Tmem2	Tmem2_Xelaev18006885m.g
dsrrswapns_comp216201_c4_seq4	NM_001170746.1	Magi2	Magi2_dsrrswapns_comp216201_c4_seq4
Xelaev18017793m.g	NM_001170746.1	Magi2	Magi2_Xelaev18017793m.g
dsrrswapns_comp216201_c4_seq4	NM_015823.3	Magi2	Magi2_dsrrswapns_comp216201_c4_seq4
Xelaev18017793m.g	NM_015823.3	Magi2	Magi2_Xelaev18017793m.g
Xelaev18032301m.g	NM_032000.2	Trps1	Trps1_Xelaev18032301m.g
CL668Contig5	NM_181517.3	Ipo7	Ipo7_CL668Contig5
Xelaev18017413m.g	XM_914045.4	4930485B16Rik	4930485B16Rik_Xelaev18017413m.g
Xelaev18017413m.g	XM_989129.3	4930485B16Rik	4930485B16Rik_Xelaev18017413m.g
Xelaev18031064m.g	NM_001033270.2	Slc4a7	Slc4a7_Xelaev18031064m.g
Xelaev18024453m.g	NM_001113373.2	Shank2	Shank2_Xelaev18024453m.g
Xelaev18017170m.g	NM_009012.2	Rad50	Rad50_Xelaev18017170m.g
Xelaev18039855m.g	XM_917520.5	Spnb5	Spnb5_Xelaev18039855m.g
Xelaev18044624m.g	NM_001242381.1	Slc4a10	Slc4a10_Xelaev18044624m.g
Xelaev18044673m.g	NM_177376.4	Myo3b	Myo3b_Xelaev18044673m.g
CL3729Contig1	NM_007772.2	Hivep1	Hivep1_CL3729Contig1
Xelaev18021930m.g	NM_021512.2	Nup160	Nup160_Xelaev18021930m.g
Xelaev18008354m.g	NM_001162906.1	2410089E03Rik	2410089E03Rik_Xelaev18008354m.g
Xelaev18046091m.g	NM_008626.3	Mrc2	Mrc2_Xelaev18046091m.g
CL9558Contig1	NM_028721.3	Nphp3	Nphp3_CL9558Contig1
Xelaev18013798m.g	NM_029498.3	Zmym2	Zmym2_Xelaev18013798m.g
Xelaev18016341m.g	NM_001081414.2	Grm5	Grm5_Xelaev18016341m.g
Xelaev18016341m.g	NM_001143834.1	Grm5	Grm5_Xelaev18016341m.g
Xelaev18022877m.g	NM_027770.2	Col24a1	Col24a1_Xelaev18022877m.g
Xelaev18034533m.g	NM_172255.3	Wdr11	Wdr11_Xelaev18034533m.g
Xelaev18018158m.g	NM_181072.3	Myo1e	Myo1e_Xelaev18018158m.g
Xelaev18038687m.g	NM_009530.2	Atrx	Atrx_Xelaev18038687m.g
Xelaev18015288m.g	NM_027421.2	Ints2	Ints2_Xelaev18015288m.g
Xelaev18007836m.g	NR_027838.1	Atp2a2	Atp2a2_Xelaev18007836m.g
Xelaev18007836m.g	NM_001110140.3	Atp2a2	Atp2a2_Xelaev18007836m.g
Xelaev18033098m.g	NM_001024604.2	Ankrd28	Ankrd28_Xelaev18033098m.g
CL1549Contig1	NM_009149.2	Glg1	Glg1_CL1549Contig1
Xelaev18043461m.g	NM_015731.3	Atp9a	Atp9a_Xelaev18043461m.g
Xelaev18039502m.g	NM_001243040.1	Gm4070	Gm4070_Xelaev18039502m.g
Xelaev18039502m.g	NM_001243039.1	Gm4070	Gm4070_Xelaev18039502m.g
Xelaev18039502m.g	NM_001039160.2	Gvin1	Gvin1_Xelaev18039502m.g
Xelaev18039502m.g	NM_029000.3	Gvin1	Gvin1_Xelaev18039502m.g
CL6161Contig1	NM_027569.2	Spag9	Spag9_CL6161Contig1
Xelaev18022487m.g	NM_019709.4	Mbtps1	Mbtps1_Xelaev18022487m.g
Xelaev18022487m.g	NM_001167910.1	Mbtps1	Mbtps1_Xelaev18022487m.g
Xelaev18019077m.g	NM_019945.2	Mast1	Mast1_Xelaev18019077m.g
Xelaev18014567m.g	NM_172783.3	Phka2	Phka2_Xelaev18014567m.g
Xelaev18014567m.g	NM_001177879.1	Phka2	Phka2_Xelaev18014567m.g
Xelaev18015878m.g	NM_001252326.1	Pan2	Pan2_Xelaev18015878m.g
Xelaev18038690m.g	NM_001109757.1	Atp7a	Atp7a_Xelaev18038690m.g
Xelaev18038690m.g	NM_009726.4	Atp7a	Atp7a_Xelaev18038690m.g
Xelaev18018079m.g	NM_172536.3	Zfp609	Zfp609_Xelaev18018079m.g
Xelaev18017503m.g	NM_001242411.1	Srgap1	Srgap1_Xelaev18017503m.g
CL5278Contig1	NM_183021.3	Thada	Thada_CL5278Contig1
CL17834Contig1	NM_001081401.2	Adamts3	Adamts3_CL17834Contig1
Xelaev18011668m.g	NM_007754.2	Cpd	Cpd_Xelaev18011668m.g
Xelaev18025913m.g	NM_007738.3	Col7a1	Col7a1_Xelaev18025913m.g
Xelaev18027647m.g	NM_133786.3	Smc4	Smc4_Xelaev18027647m.g
Xelaev18009514m.g	NM_018760.2	Slc4a4	Slc4a4_Xelaev18009514m.g
Xelaev18031912m.g	NM_008720.2	Npc1	Npc1_Xelaev18031912m.g
Xelaev18013144m.g	NM_001033336.3	Abcc4	Abcc4_Xelaev18013144m.g
CL672Contig2	NM_007982.2	Ptk2	Ptk2_CL672Contig2
Xelaev18044058m.g	NM_028014.3	2310067B10Rik	2310067B10Rik_Xelaev18044058m.g
Xelaev18028116m.g	NM_001099628.1	Atad2b	Atad2b_Xelaev18028116m.g
CL825Contig2	NM_001029889.2	Gm608	Gm608_CL825Contig2
Xelaev18015745m.g	NM_001013753.2	Pcdh17	Pcdh17_Xelaev18015745m.g
Xelaev18034294m.g	NM_010123.3	Eif3a	Eif3a_Xelaev18034294m.g
CL342Contig7	NM_026361.2	Pkp4	Pkp4_CL342Contig7
CL662Contig2	NM_029332.1	Akap13	Akap13_CL662Contig2
Xelaev18013207m.g	NM_001271800.1	Pcdh9	Pcdh9_Xelaev18013207m.g
Xelaev18013138m.g	NM_001081252.2	Uggt2	Uggt2_Xelaev18013138m.g
Xelaev18023078m.g	NM_001029912.2	Zswim5	Zswim5_Xelaev18023078m.g
CL21350Contig1	NM_146153.3	Thrap3	Thrap3_CL21350Contig1
CL2103Contig4	NM_011714.2	Baz1b	Baz1b_CL2103Contig4
Xelaev18041731m.g	NM_019587.2	Plxnb3	Plxnb3_Xelaev18041731m.g
CL5594Contig1	NM_153057.4	Nomo1	Nomo1_CL5594Contig1
Xelaev18013074m.g	NM_001081397.1	Myo16	Myo16_Xelaev18013074m.g
CL3840Contig2	NM_001081360.1	Camsap2	Camsap2_CL3840Contig2
CL1Contig377	NM_007460.1	Ap3d1	Ap3d1_CL1Contig377
Xelaev18027680m.g	NM_183191.3	Plch1	Plch1_Xelaev18027680m.g
Xelaev18008223m.g	NM_001005868.1	Erbb2ip	Erbb2ip_Xelaev18008223m.g
Xelaev18017707m.g	NM_001033274.3	Brd1	Brd1_Xelaev18017707m.g
Xelaev18042411m.g	XM_985548.3	Syngap1	Syngap1_Xelaev18042411m.g
Xelaev18042411m.g	XM_915205.3	Syngap1	Syngap1_Xelaev18042411m.g
CL185Contig12	NM_021390.3	Sall1	Sall1_CL185Contig12
Xelaev18026730m.g	NM_015800.3	Crim1	Crim1_Xelaev18026730m.g
Xelaev18013070m.g	NM_009932.3	Col4a2	Col4a2_Xelaev18013070m.g
Xelaev18028737m.g	NM_177606.4	Plekhh2	Plekhh2_Xelaev18028737m.g
Xelaev18000573m.g	NM_009502.4	Vcl	Vcl_Xelaev18000573m.g
CL4317Contig3	NM_010026.2	Asap1	Asap1_CL4317Contig3
Xelaev18011060m.g	NM_001001488.3	Atp8b1	Atp8b1_Xelaev18011060m.g
CL4227Contig1	NM_001081352.1	Ttc37	Ttc37_CL4227Contig1
Xelaev18041517m.g	NM_001115076.1	Camsap1	Camsap1_Xelaev18041517m.g
Xelaev18023930m.g	NM_080448.4	Srgap3	Srgap3_Xelaev18023930m.g
Xelaev18032083m.g	NM_173443.2	Vcpip1	Vcpip1_Xelaev18032083m.g
Xelaev18041465m.g	NM_146251.4	Pnpla7	Pnpla7_Xelaev18041465m.g
CL5393Contig2	NM_001163319.1	Tubgcp6	Tubgcp6_CL5393Contig2
Xelaev18039560m.g	NM_172806.2	Btbd7	Btbd7_Xelaev18039560m.g
CL148Contig7	NM_183208.3	Zmiz1	Zmiz1_CL148Contig7
Xelaev18018296m.g	NM_178795.4	Ppip5k1	Ppip5k1_Xelaev18018296m.g
Xelaev18008284m.g	NM_172594.2	Dhx29	Dhx29_Xelaev18008284m.g
Xelaev18037273m.g	NM_001129787.1	Igsf9b	Igsf9b_Xelaev18037273m.g
Xelaev18030516m.g	NM_001081043.1	Ptpn23	Ptpn23_Xelaev18030516m.g
Xelaev18018178m.g	NM_001033536.1	Rfx7	Rfx7_Xelaev18018178m.g
Xelaev18039160m.g	NM_031176.2	Tnxb	Tnxb_Xelaev18039160m.g
Xelaev18000406m.g	NM_144825.2	Taok1	Taok1_Xelaev18000406m.g
Xelaev18000122m.g	NM_053124.2	Smarca5	Smarca5_Xelaev18000122m.g
Xelaev18026465m.g	NM_001081133.2	Kif16b	Kif16b_Xelaev18026465m.g
Xelaev18011896m.g	NM_009986.3	Cux1	Cux1_Xelaev18011896m.g
Xelaev18014489m.g	NM_144900.2	Atp1a1	Atp1a1_Xelaev18014489m.g
CL3765Contig1	NM_001163766.1	Wdr90	Wdr90_CL3765Contig1
Xelaev18042816m.g	NM_178405.3	Atp1a2	Atp1a2_Xelaev18042816m.g
Xelaev18020397m.g	NM_011245.2	Rasgrf1	Rasgrf1_Xelaev18020397m.g
CL4122Contig2	NM_207636.2	Fndc3a	Fndc3a_CL4122Contig2
Xelaev18035957m.g	NM_144921.1	Atp1a3	Atp1a3_Xelaev18035957m.g
Xelaev18044631m.g	NM_133207.2	Kcnh7	Kcnh7_Xelaev18044631m.g
Xelaev18008870m.g	NM_001081102.2	Whsc1	Whsc1_Xelaev18008870m.g
Xelaev18008870m.g	NM_175231.2	Whsc1	Whsc1_Xelaev18008870m.g
Xelaev18027173m.g	NM_010681.4	Lama4	Lama4_Xelaev18027173m.g
Xelaev18015976m.g	NM_021530.2	Slc4a8	Slc4a8_Xelaev18015976m.g
Xelaev18038407m.g	NM_198033.2	Setx	Setx_Xelaev18038407m.g
Xelaev18018634m.g	NM_001252287.1	Ogdh	Ogdh_Xelaev18018634m.g
CL288Contig3	NM_001252287.1	Ogdh	Ogdh_CL288Contig3
Xelaev18018634m.g	NM_010956.4	Ogdh	Ogdh_Xelaev18018634m.g
CL288Contig3	NM_010956.4	Ogdh	Ogdh_CL288Contig3
Xelaev18018634m.g	NM_001252288.1	Ogdh	Ogdh_Xelaev18018634m.g
CL288Contig3	NM_001252288.1	Ogdh	Ogdh_CL288Contig3
Xelaev18031980m.g	NM_001167777.1	Asxl3	Asxl3_Xelaev18031980m.g
Xelaev18013013m.g	NM_009728.2	Atp10a	Atp10a_Xelaev18013013m.g
CL2735Contig2	NM_173760.4	Ppip5k2	Ppip5k2_CL2735Contig2
Xelaev18006828m.g	NM_008413.2	Jak2	Jak2_Xelaev18006828m.g
Xelaev18006828m.g	NM_001048177.1	Jak2	Jak2_Xelaev18006828m.g
Xelaev18034726m.g	NM_013806.2	Abcc2	Abcc2_Xelaev18034726m.g
Xelaev18045002m.g	NM_138301.2	Trpm2	Trpm2_Xelaev18045002m.g
CL3055Contig1	NM_008017.3	Smc2	Smc2_CL3055Contig1
Xelaev18043313m.g	NM_001109995.1	Eftud2	Eftud2_Xelaev18043313m.g
Xelaev18008496m.g	NM_053099.2	Setbp1	Setbp1_Xelaev18008496m.g
Xelaev18007946m.g	NM_009194.3	Slc12a2	Slc12a2_Xelaev18007946m.g
Xelaev18022753m.g	NM_172298.2	Tshz3	Tshz3_Xelaev18022753m.g
Xelaev18027129m.g	NM_011282.2	Ros1	Ros1_Xelaev18027129m.g
Xelaev18011265m.g	NM_001033247.1	Wdr52	Wdr52_Xelaev18011265m.g
Xelaev18029354m.g	NM_010141.3	Epha7	Epha7_Xelaev18029354m.g
Xelaev18031684m.g	NM_001205044.1	Jarid2	Jarid2_Xelaev18031684m.g
Xelaev18031684m.g	NM_021878.3	Jarid2	Jarid2_Xelaev18031684m.g
Xelaev18031684m.g	NM_001205043.1	Jarid2	Jarid2_Xelaev18031684m.g
Xelaev18010635m.g	NM_001040398.2	Setd1b	Setd1b_Xelaev18010635m.g
Xelaev18017973m.g	NM_001081341.1	Scaper	Scaper_Xelaev18017973m.g
Xelaev18035197m.g	NM_001083342.1	Ptchd2	Ptchd2_Xelaev18035197m.g
CL4140Contig1	NM_001198867.1	Dctn1	Dctn1_CL4140Contig1
Xelaev18044381m.g	NM_001012765.4	Adcy5	Adcy5_Xelaev18044381m.g
Xelaev18003002m.g	NM_053204.2	Erc1	Erc1_Xelaev18003002m.g
Xelaev18028604m.g	NM_007439.2	Alk	Alk_Xelaev18028604m.g
Xelaev18030683m.g	NM_133907.3	Ube3c	Ube3c_Xelaev18030683m.g
Xelaev18039518m.g	NM_011877.2	Ptpn21	Ptpn21_Xelaev18039518m.g
Xelaev18039518m.g	NM_001146199.1	Ptpn21	Ptpn21_Xelaev18039518m.g
Xelaev18039815m.g	NM_172464.2	Daam1	Daam1_Xelaev18039815m.g
Xelaev18039815m.g	NM_026102.2	Daam1	Daam1_Xelaev18039815m.g
Xelaev18031122m.g	NM_001102607.1	Col6a6	Col6a6_Xelaev18031122m.g
CL3650Contig3	NM_008832.2	Phka1	Phka1_CL3650Contig3
Xelaev18041852m.g	NM_146121.2	Rabgap1	Rabgap1_Xelaev18041852m.g
Xelaev18032508m.g	NM_153122.2	Oplah	Oplah_Xelaev18032508m.g
Xelaev18030765m.g	NM_148413.3	Myo3a	Myo3a_Xelaev18030765m.g
CL5384Contig1	NM_180662.2	Trappc9	Trappc9_CL5384Contig1
Xelaev18020565m.g	NM_032393.2	Map1a	Map1a_Xelaev18020565m.g
Xelaev18008317m.g	NM_008710.3	Nnt	Nnt_Xelaev18008317m.g
Xelaev18004187m.g	NM_010142.2	Ephb2	Ephb2_Xelaev18004187m.g
Xelaev18031031m.g	NM_013880.3	Plcl2	Plcl2_Xelaev18031031m.g
Xelaev18022754m.g	NM_172385.2	Zfp536	Zfp536_Xelaev18022754m.g
Xelaev18026597m.g	NM_009086.2	Polr1b	Polr1b_Xelaev18026597m.g
Xelaev18044577m.g	NM_172409.2	Fmnl2	Fmnl2_Xelaev18044577m.g
Xelaev18047707m.g	NM_009624.2	Adcy9	Adcy9_Xelaev18047707m.g
Xelaev18027526m.g	NM_001128096.1	Atp13a3	Atp13a3_Xelaev18027526m.g
Xelaev18034105m.g	NM_175457.4	Mroh1	Mroh1_Xelaev18034105m.g
Xelaev18008281m.g	NM_028151.2	Skiv2l2	Skiv2l2_Xelaev18008281m.g
CL3471Contig2	NM_029570.3	Atp11b	Atp11b_CL3471Contig2
Xelaev18007309m.g	NM_033618.3	Supt16	Supt16_Xelaev18007309m.g
Xelaev18025023m.g	NM_199446.1	Phkb	Phkb_Xelaev18025023m.g
CL127Contig6	NM_134089.1	Scrib	Scrib_CL127Contig6
Xelaev18003929m.g	NM_009390.2	Tll1	Tll1_Xelaev18003929m.g
zeinaSSns_comp388817_c0_seq3	NM_133701.2	Prpf6	Prpf6_zeinaSSns_comp388817_c0_seq3
Xelaev18002506m.g	NM_001136065.1	Hipk2	Hipk2_Xelaev18002506m.g
Xelaev18031170m.g	NM_001004357.2	Cntnap2	Cntnap2_Xelaev18031170m.g
Xelaev18036890m.g	NM_031156.2	Ide	Ide_Xelaev18036890m.g
Xelaev18047155m.g	NM_021022.3	Abcb11	Abcb11_Xelaev18047155m.g
dsrrswapns_comp217491_c0_seq18	NM_001081182.2	Atp8b2	Atp8b2_dsrrswapns_comp217491_c0_seq18
Xelaev18029705m.g	NM_173182.2	Fndc3b	Fndc3b_Xelaev18029705m.g
Xelaev18012678m.g	NM_001035854.2	Ap2b1	Ap2b1_Xelaev18012678m.g
CL448Contig5	NM_008679.3	Ncoa3	Ncoa3_CL448Contig5
Xelaev18021671m.g	NM_011510.3	Abcc8	Abcc8_Xelaev18021671m.g
Xelaev18044396m.g	NM_001077425.1	Cntnap5a	Cntnap5a_Xelaev18044396m.g
Xelaev18027425m.g	NM_001005331.1	Eif4g1	Eif4g1_Xelaev18027425m.g
Xelaev18027425m.g	NM_145941.2	Eif4g1	Eif4g1_Xelaev18027425m.g
Xelaev18011058m.g	NM_001114386.1	Nedd4l	Nedd4l_Xelaev18011058m.g
Xelaev18032278m.g	NM_011766.5	Zfpm2	Zfpm2_Xelaev18032278m.g
Xelaev18029006m.g	NM_016976.3	Grm1	Grm1_Xelaev18029006m.g
Xelaev18043064m.g	NM_147219.2	Abca5	Abca5_Xelaev18043064m.g
Xelaev18007344m.g	NM_133649.2	Slc12a6	Slc12a6_Xelaev18007344m.g
Xelaev18047090m.g	NM_175238.5	Rif1	Rif1_Xelaev18047090m.g
Xelaev18036460m.g	NM_029274.2	Wbp7	Wbp7_Xelaev18036460m.g
CL3578Contig1	NM_001159354.1	Magi3	Magi3_CL3578Contig1
CL1Contig108	NM_008591.2	Met	Met_CL1Contig108
Xelaev18029990m.g	NM_173447.3	Ephb1	Ephb1_Xelaev18029990m.g
Xelaev18040866m.g	NM_178876.3	Ints3	Ints3_Xelaev18040866m.g
Xelaev18040866m.g	NM_145540.3	Ints3	Ints3_Xelaev18040866m.g
Xelaev18038473m.g	NM_011607.3	Tnc	Tnc_Xelaev18038473m.g
Xelaev18031753m.g	NM_178280.3	Sall3	Sall3_Xelaev18031753m.g
Xelaev18016448m.g	NM_001017985.2	C2cd3	C2cd3_Xelaev18016448m.g
Xelaev18012556m.g	NM_001199696.1	Bai2	Bai2_Xelaev18012556m.g
CL1584Contig3	NM_011767.2	Zfr	Zfr_CL1584Contig3
Xelaev18022665m.g	NM_172285.1	Plcg2	Plcg2_Xelaev18022665m.g
Xelaev18047339m.g	NM_001045513.3	Raph1	Raph1_Xelaev18047339m.g
Xelaev18026789m.g	NM_026375.2	Ahctf1	Ahctf1_Xelaev18026789m.g
Xelaev18045435m.g	NM_028816.2	Xpo6	Xpo6_Xelaev18045435m.g
Xelaev18044373m.g	NM_013661.2	Sema5b	Sema5b_Xelaev18044373m.g
Xelaev18028270m.g	NM_001159537.1	Adcy3	Adcy3_Xelaev18028270m.g
Xelaev18028270m.g	NM_001159536.1	Adcy3	Adcy3_Xelaev18028270m.g
Xelaev18020986m.g	NM_001146201.1	Pik3cg	Pik3cg_Xelaev18020986m.g
Xelaev18020986m.g	NM_020272.2	Pik3cg	Pik3cg_Xelaev18020986m.g
Xelaev18020986m.g	NM_001146200.1	Pik3cg	Pik3cg_Xelaev18020986m.g
Xelaev18033585m.g	NM_172963.4	Soga2	Soga2_Xelaev18033585m.g
CL10135Contig1	XM_003085672.1	Akd1	Akd1_CL10135Contig1
CL10135Contig1	XM_003084819.1	Akd1	Akd1_CL10135Contig1
Xelaev18044382m.g	NM_139300.3	Mylk	Mylk_Xelaev18044382m.g
CL365Contig8	NM_013815.2	Baz1a	Baz1a_CL365Contig8
Xelaev18017821m.g	NM_001177843.1	Frmd4a	Frmd4a_Xelaev18017821m.g
Xelaev18020028m.g	NM_029745.2	Tbc1d9b	Tbc1d9b_Xelaev18020028m.g
Xelaev18028617m.g	NM_011723.2	Xdh	Xdh_Xelaev18028617m.g
Xelaev18029875m.g	NM_177646.3	Dgkd	Dgkd_Xelaev18029875m.g
Xelaev18042154m.g	NM_001105246.1	Pcdh19	Pcdh19_Xelaev18042154m.g
CL4415Contig2	NM_001271472.1	Scube1	Scube1_CL4415Contig2
CL4415Contig4	NM_001271472.1	Scube1	Scube1_CL4415Contig4
CL4415Contig2	NM_022723.3	Scube1	Scube1_CL4415Contig2
CL4415Contig4	NM_022723.3	Scube1	Scube1_CL4415Contig4
Xelaev18038781m.g	NM_053123.4	Smarca1	Smarca1_Xelaev18038781m.g
Xelaev18000219m.g	NM_026201.3	Ccar1	Ccar1_Xelaev18000219m.g
CL1218Contig6	NM_053170.2	Trim33	Trim33_CL1218Contig6
Xelaev18010396m.g	NM_054093.2	Ube3b	Ube3b_Xelaev18010396m.g
Xelaev18029854m.g	NM_007936.3	Epha4	Epha4_Xelaev18029854m.g
Xelaev18024702m.g	NM_009195.3	Slc12a4	Slc12a4_Xelaev18024702m.g
Xelaev18017051m.g	NM_007858.2	Diap1	Diap1_Xelaev18017051m.g
Xelaev18023844m.g	NM_030730.2	Rad54l2	Rad54l2_Xelaev18023844m.g
Xelaev18022987m.g	NM_146145.2	Jak1	Jak1_Xelaev18022987m.g
CL1137Contig5	NM_001109626.1	Cdk12	Cdk12_CL1137Contig5
Xelaev18013670m.g	NM_007511.2	Atp7b	Atp7b_Xelaev18013670m.g
CL6506Contig2	NM_173187.3	2310035C23Rik	2310035C23Rik_CL6506Contig2
Xelaev18022955m.g	NM_001081358.1	Lrrc7	Lrrc7_Xelaev18022955m.g
Xelaev18014087m.g	NM_001081116.1	Arhgef17	Arhgef17_Xelaev18014087m.g
CL2523Contig3	NM_027357.2	Psmd1	Psmd1_CL2523Contig3
Xelaev18017613m.g	NM_001146031.1	Nrcam	Nrcam_Xelaev18017613m.g
Xelaev18014830m.g	NM_182716.4	Nfasc	Nfasc_Xelaev18014830m.g
Xelaev18017578m.g	NM_027604.3	Usp15	Usp15_Xelaev18017578m.g
CL1543Contig1	NM_027230.4	Zmynd8	Zmynd8_CL1543Contig1
Xelaev18020543m.g	NM_172903.4	Man2a2	Man2a2_Xelaev18020543m.g
CL1900Contig3	NM_145975.3	Ddx46	Ddx46_CL1900Contig3
Xelaev18024480m.g	NM_172669.3	Ambra1	Ambra1_Xelaev18024480m.g
Xelaev18007938m.g	NM_175506.3	Adamts19	Adamts19_Xelaev18007938m.g
Xelaev18026651m.g	NM_001163759.1	Dhx57	Dhx57_Xelaev18026651m.g
Xelaev18041150m.g	NM_010588.2	Jag2	Jag2_Xelaev18041150m.g
Xelaev18026119m.g	NM_010830.2	Msh6	Msh6_Xelaev18026119m.g
Xelaev18014738m.g	NM_009806.2	Cask	Cask_Xelaev18014738m.g
Xelaev18028773m.g	NM_001081034.1	Fbxo11	Fbxo11_Xelaev18028773m.g
CL1192Contig4	NM_018764.2	Pcdh7	Pcdh7_CL1192Contig4
Xelaev18012710m.g	NM_001081052.1	Nhs	Nhs_Xelaev18012710m.g
Xelaev18038656m.g	NM_019831.3	Zmym3	Zmym3_Xelaev18038656m.g
Xelaev18018975m.g	NM_133224.2	Atp13a1	Atp13a1_Xelaev18018975m.g
Xelaev18007488m.g	NM_172718.3	Sgsm1	Sgsm1_Xelaev18007488m.g
CL661Contig3	NM_199241.2	Sema6d	Sema6d_CL661Contig3
dsrrswapns_comp217619_c0_seq5	NM_199241.2	Sema6d	Sema6d_dsrrswapns_comp217619_c0_seq5
CL661Contig3	NM_199240.2	Sema6d	Sema6d_CL661Contig3
dsrrswapns_comp217619_c0_seq5	NM_199240.2	Sema6d	Sema6d_dsrrswapns_comp217619_c0_seq5
CL6093Contig1	NM_001113360.2	Plch2	Plch2_CL6093Contig1
Xelaev18013357m.g	NM_172790.2	Ankrd52	Ankrd52_Xelaev18013357m.g
Xelaev18041138m.g	NM_172805.3	Kcnh5	Kcnh5_Xelaev18041138m.g
Xelaev18009884m.g	NM_199308.2	Mast3	Mast3_Xelaev18009884m.g
Xelaev18033567m.g	NM_001081316.1	Dsel	Dsel_Xelaev18033567m.g
CL9342Contig1	NM_053214.2	Myo1f	Myo1f_CL9342Contig1
Xelaev18018479m.g	NM_145531.2	Spg11	Spg11_Xelaev18018479m.g
Xelaev18006935m.g	NM_023328.2	Agtpbp1	Agtpbp1_Xelaev18006935m.g
Xelaev18021723m.g	NM_033370.3	Copb1	Copb1_Xelaev18021723m.g
Xelaev18002133m.g	NM_001081243.1	Filip1	Filip1_Xelaev18002133m.g
CL5742Contig1	NM_018731.2	Atp4a	Atp4a_CL5742Contig1
Xelaev18030517m.g	NM_001103162.1	Scap	Scap_Xelaev18030517m.g
Xelaev18030517m.g	NM_001001144.2	Scap	Scap_Xelaev18030517m.g
Xelaev18044918m.g	NM_001114663.1	Plcl1	Plcl1_Xelaev18044918m.g
Xelaev18035722m.g	NM_001081355.3	Prdm2	Prdm2_Xelaev18035722m.g
Xelaev18035722m.g	NM_001256380.1	Prdm2	Prdm2_Xelaev18035722m.g
dsrrswapns_comp217447_c0_seq14	NM_001081336.1	Dgkh	Dgkh_dsrrswapns_comp217447_c0_seq14
Xelaev18036978m.g	NM_199447.2	Rrp12	Rrp12_Xelaev18036978m.g
Xelaev18016987m.g	NM_176999.3	Atp10b	Atp10b_Xelaev18016987m.g
CL6198Contig1	NM_008447.4	Kif5a	Kif5a_CL6198Contig1
CL6198Contig1	NM_001039000.4	Kif5a	Kif5a_CL6198Contig1
CL11170Contig1	NM_001109764.1	Ctnna2	Ctnna2_CL11170Contig1
CL11170Contig1	NM_009819.2	Ctnna2	Ctnna2_CL11170Contig1
Xelaev18012175m.g	NM_153774.1	Ipo9	Ipo9_Xelaev18012175m.g
Xelaev18025318m.g	NM_022312.3	Tnr	Tnr_Xelaev18025318m.g
CL147Contig2	NM_198303.2	Eif5b	Eif5b_CL147Contig2
Xelaev18036882m.g	NM_178115.4	2700050L05Rik	2700050L05Rik_Xelaev18036882m.g
CL13097Contig1	NM_027410.1	Tecpr1	Tecpr1_CL13097Contig1
Xelaev18001826m.g	NM_001033268.2	Fam120a	Fam120a_Xelaev18001826m.g
Xelaev18003389m.g	NM_007504.2	Atp2a1	Atp2a1_Xelaev18003389m.g
Xelaev18025536m.g	NM_013836.3	Tcf20	Tcf20_Xelaev18025536m.g
Xelaev18025536m.g	NM_001114140.1	Tcf20	Tcf20_Xelaev18025536m.g
Xelaev18020458m.g	NM_001033877.4	Adamts17	Adamts17_Xelaev18020458m.g
Xelaev18031351m.g	NM_172053.2	Adamts16	Adamts16_Xelaev18031351m.g
Xelaev18031767m.g	NM_001081300.1	Tshz1	Tshz1_Xelaev18031767m.g
Xelaev18015860m.g	NM_001114097.1	Smarcc2	Smarcc2_Xelaev18015860m.g
Xelaev18009755m.g	NM_011789.2	Apc2	Apc2_Xelaev18009755m.g
dsrrswapns_comp207294_c0_seq1	NM_207624.5	Ace	Ace_dsrrswapns_comp207294_c0_seq1
Xelaev18014256m.g	NM_007938.2	Epha6	Epha6_Xelaev18014256m.g
Xelaev18018466m.g	NM_176922.5	Itga11	Itga11_Xelaev18018466m.g
Xelaev18030116m.g	NM_001160221.1	Pum2	Pum2_Xelaev18030116m.g
Xelaev18030116m.g	NM_001160220.1	Pum2	Pum2_Xelaev18030116m.g
Xelaev18015817m.g	NM_007405.2	Adcy6	Adcy6_Xelaev18015817m.g
CL2913Contig4	NM_008653.2	Mybpc3	Mybpc3_CL2913Contig4
Xelaev18012064m.g	NM_010657.3	Hivep3	Hivep3_Xelaev18012064m.g
Xelaev18009744m.g	NM_153569.1	Gak	Gak_Xelaev18009744m.g
Xelaev18014560m.g	NM_177751.2	Cnksr2	Cnksr2_Xelaev18014560m.g
CL3813Contig3	NM_023565.3	Cse1l	Cse1l_CL3813Contig3
Xelaev18047431m.g	NM_001122730.2	Tnrc18	Tnrc18_Xelaev18047431m.g
Xelaev18045054m.g	NM_001122730.2	Tnrc18	Tnrc18_Xelaev18045054m.g
Xelaev18047431m.g	NM_178242.2	Tnrc18	Tnrc18_Xelaev18047431m.g
Xelaev18045054m.g	NM_178242.2	Tnrc18	Tnrc18_Xelaev18045054m.g
Xelaev18015782m.g	NM_026083.2	Zc3h13	Zc3h13_Xelaev18015782m.g
Xelaev18003918m.g	NM_011053.2	Pdcd11	Pdcd11_Xelaev18003918m.g
CL9467Contig1	NM_138595.1	Gldc	Gldc_CL9467Contig1
CL6197Contig2	NM_080285.1	Cttnbp2	Cttnbp2_CL6197Contig2
CL5625Contig2	NM_001164663.1	9830001H06Rik	9830001H06Rik_CL5625Contig2
Xelaev18047174m.g	NM_001204165.1	Rapgef4	Rapgef4_Xelaev18047174m.g
Xelaev18005580m.g	NM_130448.3	Pcdh18	Pcdh18_Xelaev18005580m.g
Xelaev18027407m.g	NM_172751.2	Arhgef10	Arhgef10_Xelaev18027407m.g
Xelaev18044517m.g	NM_029888.2	Zfp142	Zfp142_Xelaev18044517m.g
Xelaev18022581m.g	NM_172466.2	Adamts18	Adamts18_Xelaev18022581m.g
Xelaev18012447m.g	NM_153402.2	Eif2c3	Eif2c3_Xelaev18012447m.g
Xelaev18033407m.g	NM_001177869.1	Rreb1	Rreb1_Xelaev18033407m.g
CL1055Contig5	NM_033565.2	Aff4	Aff4_CL1055Contig5
Xelaev18005256m.g	NM_153389.3	Atp10d	Atp10d_Xelaev18005256m.g
CL3824Contig1	NM_001166670.1	Gemin5	Gemin5_CL3824Contig1
CL3824Contig1	NM_172558.3	Gemin5	Gemin5_CL3824Contig1
CL3824Contig1	NM_001166669.1	Gemin5	Gemin5_CL3824Contig1
Xelaev18021308m.g	NM_175418.5	Mybpc1	Mybpc1_Xelaev18021308m.g
CL3437Contig3	NM_026101.4	Herc4	Herc4_CL3437Contig3
Xelaev18011559m.g	NM_010140.3	Epha3	Epha3_Xelaev18011559m.g
CL5596Contig1	NM_001004164.2	Gnptab	Gnptab_CL5596Contig1
Xelaev18018227m.g	NM_001079690.1	Slc12a1	Slc12a1_Xelaev18018227m.g
Xelaev18044836m.g	NM_134252.3	Trpm8	Trpm8_Xelaev18044836m.g
Xelaev18013197m.g	NM_001081278.2	Tbc1d4	Tbc1d4_Xelaev18013197m.g
dsrrswapns_comp217414_c0_seq26	NM_001134384.1	Iqsec1	Iqsec1_dsrrswapns_comp217414_c0_seq26
Xelaev18027240m.g	NM_001111268.1	Grik2	Grik2_Xelaev18027240m.g
Xelaev18008382m.g	NM_175501.2	Adamts12	Adamts12_Xelaev18008382m.g
Xelaev18015142m.g	NM_153403.2	Eif2c1	Eif2c1_Xelaev18015142m.g
CL7502Contig2	NM_001174049.1	Cacna2d2	Cacna2d2_CL7502Contig2
CL7502Contig2	NM_001174050.1	Cacna2d2	Cacna2d2_CL7502Contig2
Xelaev18032960m.g	NM_001003909.3	Ankib1	Ankib1_Xelaev18032960m.g
Xelaev18031132m.g	NM_176979.5	Topbp1	Topbp1_Xelaev18031132m.g
Xelaev18021913m.g	NM_153126.2	Nat10	Nat10_Xelaev18021913m.g
Xelaev18046729m.g	NM_173755.3	Ube2o	Ube2o_Xelaev18046729m.g
Xelaev18047960m.g	NM_001159519.1	Pfas	Pfas_Xelaev18047960m.g
Xelaev18019896m.g	NM_028709.2	Btbd11	Btbd11_Xelaev18019896m.g
Xelaev18017803m.g	NM_001110846.1	Cacna2d1	Cacna2d1_Xelaev18017803m.g
Xelaev18013913m.g	NM_010567.2	Inppl1	Inppl1_Xelaev18013913m.g
Xelaev18013913m.g	NM_001122739.1	Inppl1	Inppl1_Xelaev18013913m.g
Xelaev18009997m.g	NM_001033351.1	Grin3a	Grin3a_Xelaev18009997m.g
Xelaev18010757m.g	NM_018744.2	Sema6a	Sema6a_Xelaev18010757m.g
Xelaev18038100m.g	NM_001136085.2	Uba1	Uba1_Xelaev18038100m.g
Xelaev18038100m.g	NM_001276316.1	Uba1	Uba1_Xelaev18038100m.g
Xelaev18038100m.g	NM_001276317.1	Uba1	Uba1_Xelaev18038100m.g
Xelaev18038100m.g	NM_009457.4	Uba1	Uba1_Xelaev18038100m.g
CL172Contig3	NM_001048267.1	Tnpo1	Tnpo1_CL172Contig3
CL349Contig9	NM_153177.3	Eif2c4	Eif2c4_CL349Contig9
Xelaev18035017m.g	NM_001081130.1	Ogdhl	Ogdhl_Xelaev18035017m.g
Xelaev18029935m.g	NM_029094.3	Pik3cb	Pik3cb_Xelaev18029935m.g
CL3011Contig2	NM_172268.2	Nup214	Nup214_CL3011Contig2
CL252Contig2	NM_134156.2	Actn1	Actn1_CL252Contig2
Xelaev18019129m.g	NM_009778.2	C3	C3_Xelaev18019129m.g
CL181Contig6	NM_153125.2	Sec16a	Sec16a_CL181Contig6
CL6356Contig1	NM_018775.4	Tbc1d8	Tbc1d8_CL6356Contig1
CL7594Contig1	NM_001113180.1	Gria4	Gria4_CL7594Contig1
Xelaev18027495m.g	NM_011741.2	Zan	Zan_Xelaev18027495m.g
CL1519Contig1	NM_001001798.2	Atp11c	Atp11c_CL1519Contig1
TC414297	NM_013918.2	Usp25	Usp25_TC414297
Xelaev18023041m.g	NM_026789.4	Wdr65	Wdr65_Xelaev18023041m.g
Xelaev18023304m.g	NM_170778.2	Dpyd	Dpyd_Xelaev18023304m.g
Xelaev18036209m.g	NM_029741.2	Ppfia3	Ppfia3_Xelaev18036209m.g
CL10Contig7	NM_029081.2	C2cd5	C2cd5_CL10Contig7
Xelaev18004673m.g	NM_019825.3	Ncoa6	Ncoa6_Xelaev18004673m.g
CL12915Contig1	NM_011076.2	Abcb1a	Abcb1a_CL12915Contig1
Xelaev18020024m.g	NM_008029.3	Flt4	Flt4_Xelaev18020024m.g
Xelaev18031209m.g	NM_009622.1	Adcy1	Adcy1_Xelaev18031209m.g
Xelaev18024330m.g	NM_198114.2	Dagla	Dagla_Xelaev18024330m.g
TC457926	NM_153178.4	Eif2c2	Eif2c2_TC457926
Xelaev18041235m.g	NM_001193266.1	Mdga2	Mdga2_Xelaev18041235m.g
Xelaev18012557m.g	NM_028266.5	Col16a1	Col16a1_Xelaev18012557m.g
Xelaev18016573m.g	NM_011216.3	Ptpro	Ptpro_Xelaev18016573m.g
Xelaev18017471m.g	NM_001001932.3	Eea1	Eea1_Xelaev18017471m.g
Xelaev18005759m.g	NM_009472.3	Unc5c	Unc5c_Xelaev18005759m.g
CL879Contig5	NM_145390.4	Tnpo2	Tnpo2_CL879Contig5
Xelaev18017268m.g	NM_134136.3	Fbxo38	Fbxo38_Xelaev18017268m.g
zeinaSSns_comp389089_c2_seq3	NM_001001602.2	Dab2ip	Dab2ip_zeinaSSns_comp389089_c2_seq3
zeinaSSns_comp389089_c2_seq3	NM_001114124.1	Dab2ip	Dab2ip_zeinaSSns_comp389089_c2_seq3
Xelaev18025320m.g	NM_001085376.2	Pappa2	Pappa2_Xelaev18025320m.g
Xelaev18038863m.g	NM_001081499.2	Tbc1d8b	Tbc1d8b_Xelaev18038863m.g
CL5702Contig1	NM_008448.3	Kif5b	Kif5b_CL5702Contig1
Xelaev18011885m.g	NM_001080775.1	Myo1c	Myo1c_Xelaev18011885m.g
Xelaev18016309m.g	NM_001170787.1	Cntn5	Cntn5_Xelaev18016309m.g
Xelaev18040344m.g	NM_001163642.1	Setdb1	Setdb1_Xelaev18040344m.g
Xelaev18040344m.g	NM_018877.3	Setdb1	Setdb1_Xelaev18040344m.g
Xelaev18024411m.g	NM_001123327.1	Qser1	Qser1_Xelaev18024411m.g
Xelaev18029468m.g	NM_001012623.1	Rims1	Rims1_Xelaev18029468m.g
Xelaev18002116m.g	NM_001012623.1	Rims1	Rims1_Xelaev18002116m.g
Xelaev18033934m.g	NM_001012623.1	Rims1	Rims1_Xelaev18033934m.g
Xelaev18029468m.g	NM_001256382.1	Rims2	Rims2_Xelaev18029468m.g
Xelaev18002116m.g	NM_001256382.1	Rims2	Rims2_Xelaev18002116m.g
Xelaev18033934m.g	NM_001256382.1	Rims2	Rims2_Xelaev18033934m.g
Xelaev18029468m.g	NM_053271.2	Rims2	Rims2_Xelaev18029468m.g
Xelaev18002116m.g	NM_053271.2	Rims2	Rims2_Xelaev18002116m.g
Xelaev18033934m.g	NM_053271.2	Rims2	Rims2_Xelaev18033934m.g
Xelaev18028910m.g	NM_011406.2	Slc8a1	Slc8a1_Xelaev18028910m.g
Xelaev18030210m.g	NM_018788.3	Extl3	Extl3_Xelaev18030210m.g
Xelaev18024416m.g	NM_001145824.1	Hipk3	Hipk3_Xelaev18024416m.g
Xelaev18024416m.g	NM_010434.2	Hipk3	Hipk3_Xelaev18024416m.g
Xelaev18029474m.g	NM_026604.4	Fam135a	Fam135a_Xelaev18029474m.g
CL2460Contig1	NM_008169.2	Grin1	Grin1_CL2460Contig1
CL2460Contig2	NM_008169.2	Grin1	Grin1_CL2460Contig2
CL2460Contig1	NM_001177656.1	Grin1	Grin1_CL2460Contig1
CL2460Contig2	NM_001177656.1	Grin1	Grin1_CL2460Contig2
Xelaev18023230m.g	NM_001024952.2	Rc3h1	Rc3h1_Xelaev18023230m.g
Xelaev18030810m.g	NM_008625.2	Mrc1	Mrc1_Xelaev18030810m.g
CL1511Contig7	NM_026476.2	U2surp	U2surp_CL1511Contig7
Xelaev18037814m.g	NM_146189.3	Mybpc2	Mybpc2_Xelaev18037814m.g
Xelaev18004713m.g	NM_001122594.2	Phlpp2	Phlpp2_Xelaev18004713m.g
Xelaev18030865m.g	NM_024260.5	Ccdc132	Ccdc132_Xelaev18030865m.g
CL5817Contig2	NM_001170743.1	Wdr59	Wdr59_CL5817Contig2
CL1904Contig1	NM_001081282.2	Ibtk	Ibtk_CL1904Contig1
Xelaev18009085m.g	NM_015802.3	Dlc1	Dlc1_Xelaev18009085m.g
CL4113Contig1	NM_133442.1	Grip1	Grip1_CL4113Contig1
dsrrswapns_comp202588_c0_seq3	NM_008167.2	Grid2	Grid2_dsrrswapns_comp202588_c0_seq3
CL8707Contig1	NM_172606.2	2006-03-01	March6_CL8707Contig1
CL6841Contig1	NM_001113353.1	Synj2	Synj2_CL6841Contig1
Xelaev18010560m.g	NM_008146.3	Golga3	Golga3_Xelaev18010560m.g
CL113Contig10	NM_009211.2	Smarcc1	Smarcc1_CL113Contig10
Xelaev18039735m.g	NM_029056.1	Tdrd9	Tdrd9_Xelaev18039735m.g
Xelaev18044814m.g	NM_207225.1	Hdac4	Hdac4_Xelaev18044814m.g
CL2612Contig3	NM_001165948.1	Pogz	Pogz_CL2612Contig3
CL2612Contig3	NM_172683.3	Pogz	Pogz_CL2612Contig3
CL7598Contig1	NM_021492.3	Ap3b2	Ap3b2_CL7598Contig1
Xelaev18005067m.g	NM_173402.2	Rgs12	Rgs12_Xelaev18005067m.g
Xelaev18042470m.g	NM_011690.3	Vars	Vars_Xelaev18042470m.g
CL3915Contig1	NM_013540.2	Gria2	Gria2_CL3915Contig1
Xelaev18045469m.g	NM_011247.2	Rbbp6	Rbbp6_Xelaev18045469m.g
Xelaev18025126m.g	NM_013845.4	Ror1	Ror1_Xelaev18025126m.g
Xelaev18010771m.g	NM_001085373.1	Mcc	Mcc_Xelaev18010771m.g
CL801Contig2	NM_007907.2	Eef2	Eef2_CL801Contig2
Xelaev18018353m.g	NM_145946.2	Fanci	Fanci_Xelaev18018353m.g
Xelaev18010692m.g	NM_001114545.2	Ksr2	Ksr2_Xelaev18010692m.g
Xelaev18035372m.g	NM_175481.5	Grik4	Grik4_Xelaev18035372m.g
Xelaev18043319m.g	NM_177390.3	Myo1d	Myo1d_Xelaev18043319m.g
Xelaev18040513m.g	NM_011832.2	Insrr	Insrr_Xelaev18040513m.g
CL39229Contig1	NM_008255.2	Hmgcr	Hmgcr_CL39229Contig1
Xelaev18014469m.g	NM_001081055.1	Trappc10	Trappc10_Xelaev18014469m.g
CL3662Contig3	NM_001081056.1	Xpot	Xpot_CL3662Contig3
Xelaev18040932m.g	NM_013691.2	Thbs3	Thbs3_Xelaev18040932m.g
CL3960Contig3	NM_015827.2	Copb2	Copb2_CL3960Contig3
Xelaev18036192m.g	NM_001077264.1	Ap2a1	Ap2a1_Xelaev18036192m.g
Xelaev18041689m.g	NM_001114664.1	Iqsec2	Iqsec2_Xelaev18041689m.g
Xelaev18029710m.g	NM_008875.4	Pld1	Pld1_Xelaev18029710m.g
Xelaev18029710m.g	NM_001164056.1	Pld1	Pld1_Xelaev18029710m.g
Xelaev18042575m.g	NM_021895.2	Actn4	Actn4_Xelaev18042575m.g
Xelaev18039738m.g	NM_001097621.1	Kif26a	Kif26a_Xelaev18039738m.g
Xelaev18037386m.g	NM_027498.3	Sik3	Sik3_Xelaev18037386m.g
Xelaev18013544m.g	NM_153505.4	Nckap1l	Nckap1l_Xelaev18013544m.g
CL4626Contig2	NM_172766.3	Nfrkb	Nfrkb_CL4626Contig2
Xelaev18014450m.g	NM_013803.2	Casr	Casr_Xelaev18014450m.g
Xelaev18020192m.g	NM_009755.3	Bmp1	Bmp1_Xelaev18020192m.g
CL3279Contig1	NM_134082.3	Farp1	Farp1_CL3279Contig1
Xelaev18018181m.g	NM_175485.4	Prtg	Prtg_Xelaev18018181m.g
CL6073Contig3	NM_178654.4	Pkn2	Pkn2_CL6073Contig3
CL5437Contig1	NM_172696.2	Inadl	Inadl_CL5437Contig1
Xelaev18034811m.g	NM_011904.3	Tll2	Tll2_Xelaev18034811m.g
Xelaev18007594m.g	NM_001081412.2	Bcr	Bcr_Xelaev18007594m.g
CL3682Contig3	NM_172619.3	Adamts10	Adamts10_CL3682Contig3
Xelaev18047079m.g	NM_008449.2	Kif5c	Kif5c_Xelaev18047079m.g
Xelaev18020868m.g	NM_177296.4	Tnpo3	Tnpo3_Xelaev18020868m.g
Xelaev18003010m.g	NM_001033382.2	Cacna2d4	Cacna2d4_Xelaev18003010m.g
Xelaev18015807m.g	NM_011711.1	Fmnl3	Fmnl3_Xelaev18015807m.g
Xelaev18007420m.g	NM_007454.3	Ap1b1	Ap1b1_Xelaev18007420m.g
Xelaev18040518m.g	NM_001003912.1	Arhgef11	Arhgef11_Xelaev18040518m.g
CL3645Contig2	NM_029878.3	Tbcd	Tbcd_CL3645Contig2
Xelaev18010836m.g	NM_145452.3	Rasa1	Rasa1_Xelaev18010836m.g
Xelaev18015399m.g	NM_001163337.1	Atp2a3	Atp2a3_Xelaev18015399m.g
Xelaev18015399m.g	NM_016745.3	Atp2a3	Atp2a3_Xelaev18015399m.g
Xelaev18010184m.g	NM_130457.2	Cntnap4	Cntnap4_Xelaev18010184m.g
Xelaev18018354m.g	NM_017462.2	Polg	Polg_Xelaev18018354m.g
Xelaev18027239m.g	NM_172473.3	Hace1	Hace1_Xelaev18027239m.g
CL4445Contig1	NM_172473.3	Hace1	Hace1_CL4445Contig1
CL602Contig11	NM_001039474.1	Tcerg1	Tcerg1_CL602Contig11
CL3721Contig2	NM_134101.2	Psmd2	Psmd2_CL3721Contig2
Xelaev18043633m.g	NM_183162.2	Helz2	Helz2_Xelaev18043633m.g
Xelaev18029123m.g	NM_010690.1	Lats1	Lats1_Xelaev18029123m.g
Xelaev18044928m.g	NM_009676.2	Aox1	Aox1_Xelaev18044928m.g
CL1177Contig3	NM_181414.5	Pik3c3	Pik3c3_CL1177Contig3
Xelaev18039705m.g	NM_001081057.2	Tecpr2	Tecpr2_Xelaev18039705m.g
Xelaev18022814m.g	NM_146217.3	Aars	Aars_Xelaev18022814m.g
Xelaev18038771m.g	NM_016886.3	Gria3	Gria3_Xelaev18038771m.g
Xelaev18022378m.g	NM_181594.2	Edc4	Edc4_Xelaev18022378m.g
Xelaev18036360m.g	NM_130879.2	Usp48	Usp48_Xelaev18036360m.g
Xelaev18007855m.g	NM_009125.2	Atxn2	Atxn2_Xelaev18007855m.g
Xelaev18010661m.g	NM_009125.2	Atxn2	Atxn2_Xelaev18010661m.g
Xelaev18031176m.g	NM_207655.2	Egfr	Egfr_Xelaev18031176m.g
dsrrswapns_comp216241_c1_seq2	NM_030266.3	Inpp4a	Inpp4a_dsrrswapns_comp216241_c1_seq2
dsrrswapns_comp217511_c0_seq6	NM_013881.4	Ulk2	Ulk2_dsrrswapns_comp217511_c0_seq6
Xelaev18009172m.g	NM_001081215.1	Ddx60	Ddx60_Xelaev18009172m.g
Xelaev18036606m.g	NM_001252501.1	Sorcs1	Sorcs1_Xelaev18036606m.g
Xelaev18036606m.g	NM_021377.3	Sorcs1	Sorcs1_Xelaev18036606m.g
dsrrswapns_comp216384_c0_seq1	NM_001008231.2	Daam2	Daam2_dsrrswapns_comp216384_c0_seq1
CL20864Contig1	NM_001166643.1	Bcas3	Bcas3_CL20864Contig1
CL20864Contig1	NM_001166642.1	Bcas3	Bcas3_CL20864Contig1
Xelaev18000826m.g	NM_172503.3	Zswim4	Zswim4_Xelaev18000826m.g
Xelaev18040869m.g	NM_201407.3	Dennd4b	Dennd4b_Xelaev18040869m.g
Xelaev18009061m.g	NM_011058.2	Pdgfra	Pdgfra_Xelaev18009061m.g
Xelaev18009061m.g	NM_001083316.1	Pdgfra	Pdgfra_Xelaev18009061m.g
dsrrswapns_comp215231_c0_seq8	NM_001080817.1	Prdm10	Prdm10_dsrrswapns_comp215231_c0_seq8
Xelaev18035376m.g	NM_027144.2	Arhgef12	Arhgef12_Xelaev18035376m.g
Xelaev18033023m.g	NM_001014973.2	Snx13	Snx13_Xelaev18033023m.g
Xelaev18016917m.g	NM_008306.4	Ndst1	Ndst1_Xelaev18016917m.g
Xelaev18037410m.g	NM_145400.3	Ube4a	Ube4a_Xelaev18037410m.g
Xelaev18017880m.g	NM_009148.3	Exoc4	Exoc4_Xelaev18017880m.g
Xelaev18034298m.g	NM_178641.5	Inpp5f	Inpp5f_Xelaev18034298m.g
CL6893Contig1	NM_007459.3	Ap2a2	Ap2a2_CL6893Contig1
CL7351Contig2	NM_173753.4	Fnip1	Fnip1_CL7351Contig2
CL5361Contig2	NM_001081113.1	Ipo8	Ipo8_CL5361Contig2
Xelaev18042931m.g	NM_001165984.1	Ubap2l	Ubap2l_Xelaev18042931m.g
Xelaev18032958m.g	NM_194462.2	Akap9	Akap9_Xelaev18032958m.g
Xelaev18029529m.g	NM_001145965.1	Dlgap2	Dlgap2_Xelaev18029529m.g
Xelaev18029529m.g	NM_172910.3	Dlgap2	Dlgap2_Xelaev18029529m.g
Xelaev18030223m.g	NM_010881.2	Ncoa1	Ncoa1_Xelaev18030223m.g
Xelaev18001192m.g	NM_009188.3	Sin3b	Sin3b_Xelaev18001192m.g
Xelaev18011721m.g	NM_001002764.1	Smg6	Smg6_Xelaev18011721m.g
Xelaev18033540m.g	NM_001033341.2	Zfp407	Zfp407_Xelaev18033540m.g
CL1954Contig2	NM_027435.2	Atad2	Atad2_CL1954Contig2
Xelaev18042377m.g	NM_026605.2	Sympk	Sympk_Xelaev18042377m.g
Xelaev18003640m.g	NM_029665.3	Ipo11	Ipo11_Xelaev18003640m.g
Xelaev18005418m.g	NM_173874.1	Clcn3	Clcn3_Xelaev18005418m.g
CL7538Contig1	NM_001113325.2	Gria1	Gria1_CL7538Contig1
Xelaev18005790m.g	NM_028705.3	Herc3	Herc3_Xelaev18005790m.g
Xelaev18043570m.g	NM_175551.3	Dido1	Dido1_Xelaev18043570m.g
Xelaev18016936m.g	NM_009818.1	Ctnna1	Ctnna1_Xelaev18016936m.g
zeinaSSns_comp388898_c1_seq2	NM_001242372.1	Gon4l	Gon4l_zeinaSSns_comp388898_c1_seq2
Xelaev18032583m.g	NM_009207.3	Slc4a2	Slc4a2_Xelaev18032583m.g
Xelaev18032583m.g	NM_001253892.1	Slc4a2	Slc4a2_Xelaev18032583m.g
CL6235Contig1	NM_183106.2	Ttc17	Ttc17_CL6235Contig1
dsrrswapns_comp212685_c2_seq20	NM_178076.3	Mcf2l	Mcf2l_dsrrswapns_comp212685_c2_seq20
Xelaev18023180m.g	NM_175472.3	Zcchc11	Zcchc11_Xelaev18023180m.g
CL39140Contig1	NM_173385.2	Cilp	Cilp_CL39140Contig1
Xelaev18004108m.g	NM_146241.2	Trhde	Trhde_Xelaev18004108m.g
Xelaev18044390m.g	NM_019933.2	Ptpn4	Ptpn4_Xelaev18044390m.g
Xelaev18031034m.g	NM_001031811.2	Kcnh8	Kcnh8_Xelaev18031034m.g
Xelaev18026669m.g	NM_001081357.1	Map4k3	Map4k3_Xelaev18026669m.g
Xelaev18006341m.g	NM_199322.1	Dot1l	Dot1l_Xelaev18006341m.g
Xelaev18026642m.g	NM_033268.4	Actn2	Actn2_Xelaev18026642m.g
Xelaev18009301m.g	NM_001098171.1	Pcdh10	Pcdh10_Xelaev18009301m.g
Xelaev18011393m.g	NM_144789.2	Prdm15	Prdm15_Xelaev18011393m.g
Xelaev18007859m.g	NM_007804.2	Cux2	Cux2_Xelaev18007859m.g
Xelaev18044365m.g	NM_001081125.1	Gli2	Gli2_Xelaev18044365m.g
Xelaev18009783m.g	NM_183426.1	Sbno2	Sbno2_Xelaev18009783m.g
CL2373Contig4	NM_018884.2	Pdzrn3	Pdzrn3_CL2373Contig4
Xelaev18039905m.g	NM_080440.3	Slc8a3	Slc8a3_Xelaev18039905m.g
Xelaev18041062m.g	NM_080440.3	Slc8a3	Slc8a3_Xelaev18041062m.g
Xelaev18039905m.g	NM_001167920.1	Slc8a3	Slc8a3_Xelaev18039905m.g
Xelaev18041062m.g	NM_001167920.1	Slc8a3	Slc8a3_Xelaev18041062m.g
Xelaev18002361m.g	NM_001163774.1	Taok2	Taok2_Xelaev18002361m.g
Xelaev18018281m.g	NM_175317.3	Eftud1	Eftud1_Xelaev18018281m.g
Xelaev18018281m.g	NM_001159672.1	Eftud1	Eftud1_Xelaev18018281m.g
Xelaev18030896m.g	NM_145374.2	Mios	Mios_Xelaev18030896m.g
Xelaev18033910m.g	NM_178112.5	Ints8	Ints8_Xelaev18033910m.g
Xelaev18033910m.g	NM_001159595.1	Ints8	Ints8_Xelaev18033910m.g
Xelaev18022208m.g	NM_008874.3	Plcb3	Plcb3_Xelaev18022208m.g
Xelaev18021530m.g	NM_175643.2	Adamts2	Adamts2_Xelaev18021530m.g
Xelaev18036194m.g	NM_011131.3	Pold1	Pold1_Xelaev18036194m.g
Xelaev18030641m.g	NM_028735.3	Ttc21a	Ttc21a_Xelaev18030641m.g
Xelaev18045954m.g	NM_008379.3	Kpnb1	Kpnb1_Xelaev18045954m.g
Xelaev18023062m.g	NM_146152.3	Ipo13	Ipo13_Xelaev18023062m.g
CL375Contig10	NM_026969.1	Sec31a	Sec31a_CL375Contig10
dsrrswapns_comp216737_c0_seq2	NM_001109749.1	Cntn4	Cntn4_dsrrswapns_comp216737_c0_seq2
Xelaev18010783m.g	NM_008549.2	Man2a1	Man2a1_Xelaev18010783m.g
Xelaev18010537m.g	NM_010435.2	Hira	Hira_Xelaev18010537m.g
Xelaev18047733m.g	NM_027937.2	Caskin1	Caskin1_Xelaev18047733m.g
Xelaev18035958m.g	NM_008168.2	Grik5	Grik5_Xelaev18035958m.g
CL1858Contig5	NM_001168371.2	Usp19	Usp19_CL1858Contig5
Xelaev18024040m.g	NM_001168371.2	Usp19	Usp19_Xelaev18024040m.g
CL1858Contig5	NM_145407.3	Usp19	Usp19_CL1858Contig5
Xelaev18024040m.g	NM_145407.3	Usp19	Usp19_Xelaev18024040m.g
CL1858Contig5	NM_001168372.2	Usp19	Usp19_CL1858Contig5
Xelaev18024040m.g	NM_001168372.2	Usp19	Usp19_Xelaev18024040m.g
CL1858Contig5	NM_001168373.2	Usp19	Usp19_CL1858Contig5
Xelaev18024040m.g	NM_001168373.2	Usp19	Usp19_Xelaev18024040m.g
Xelaev18016395m.g	NM_172280.2	2210018M11Rik	2210018M11Rik_Xelaev18016395m.g
CL973Contig3	NM_178632.5	Ints7	Ints7_CL973Contig3
CL2898Contig1	NM_146171.1	Ncapd2	Ncapd2_CL2898Contig1
Xelaev18031124m.g	NM_175025.4	Atp2c1	Atp2c1_Xelaev18031124m.g
Xelaev18031124m.g	NM_001253834.1	Atp2c1	Atp2c1_Xelaev18031124m.g
Xelaev18028728m.g	NM_001114361.1	Eml4	Eml4_Xelaev18028728m.g
dsrrswapns_comp215975_c0_seq2	NM_001114361.1	Eml4	Eml4_dsrrswapns_comp215975_c0_seq2
Xelaev18028728m.g	NM_001114362.1	Eml4	Eml4_Xelaev18028728m.g
dsrrswapns_comp215975_c0_seq2	NM_001114362.1	Eml4	Eml4_dsrrswapns_comp215975_c0_seq2
Xelaev18009112m.g	NM_172752.4	Sorbs2	Sorbs2_Xelaev18009112m.g
Xelaev18006714m.g	NM_172870.4	Bnc2	Bnc2_Xelaev18006714m.g
Xelaev18023259m.g	NM_001005507.2	Smg7	Smg7_Xelaev18023259m.g
Xelaev18031235m.g	NM_133721.2	Itga9	Itga9_Xelaev18031235m.g
CL9876Contig1	NM_027256.2	Ints4	Ints4_CL9876Contig1
CL177Contig5	NM_029510.3	Bcor	Bcor_CL177Contig5
CL177Contig3	NM_029510.3	Bcor	Bcor_CL177Contig3
CL177Contig5	NM_175044.3	Bcor	Bcor_CL177Contig5
CL177Contig3	NM_175044.3	Bcor	Bcor_CL177Contig3
Xelaev18009289m.g	NM_053089.3	Naa15	Naa15_Xelaev18009289m.g
CL2Contig6	NM_001171615.1	Myt1	Myt1_CL2Contig6
Xelaev18017312m.g	NM_008739.3	Nsd1	Nsd1_Xelaev18017312m.g
CL6577Contig1	NM_010620.1	Kif15	Kif15_CL6577Contig1
Xelaev18011858m.g	NM_001093750.1	Ptchd1	Ptchd1_Xelaev18011858m.g
Xelaev18034790m.g	NM_001146100.1	Hk1	Hk1_Xelaev18034790m.g
Xelaev18044937m.g	NM_007561.3	Bmpr2	Bmpr2_Xelaev18044937m.g
Xelaev18039732m.g	NM_011625.1	Ppp1r13b	Ppp1r13b_Xelaev18039732m.g
CL711Contig7	NM_001004436.3	Wapal	Wapal_CL711Contig7
dsrrswapns_comp217858_c2_seq5	NM_001081006.1	Etl4	Etl4_dsrrswapns_comp217858_c2_seq5
CL669Contig6	NM_001081006.1	Etl4	Etl4_CL669Contig6
dsrrswapns_comp217858_c2_seq5	NM_001177631.1	Etl4	Etl4_dsrrswapns_comp217858_c2_seq5
CL669Contig6	NM_001177631.1	Etl4	Etl4_CL669Contig6
dsrrswapns_comp217240_c0_seq8	NM_001199177.1	Opa1	Opa1_dsrrswapns_comp217240_c0_seq8
Xelaev18017404m.g	NM_153543.2	Aldh1l2	Aldh1l2_Xelaev18017404m.g
Xelaev18007900m.g	NM_001199685.1	Taok3	Taok3_Xelaev18007900m.g
Xelaev18007900m.g	NM_183306.2	Taok3	Taok3_Xelaev18007900m.g
Xelaev18007900m.g	NM_001081308.2	Taok3	Taok3_Xelaev18007900m.g
Xelaev18026157m.g	NM_028233.2	Lrpprc	Lrpprc_Xelaev18026157m.g
CL2261Contig1	NM_007871.2	Dnm2	Dnm2_CL2261Contig1
Xelaev18045961m.g	NM_018873.2	Srcin1	Srcin1_Xelaev18045961m.g
Xelaev18030711m.g	NM_145131.1	Pitrm1	Pitrm1_Xelaev18030711m.g
CL9009Contig1	NM_001081141.1	Gabbr2	Gabbr2_CL9009Contig1
CL2821Contig3	NM_019776.2	Snd1	Snd1_CL2821Contig3
Xelaev18003151m.g	NM_008713.4	Nos3	Nos3_Xelaev18003151m.g
Xelaev18031579m.g	NM_013830.2	Prpf4b	Prpf4b_Xelaev18031579m.g
Xelaev18041681m.g	NM_010065.2	Dnm1	Dnm1_Xelaev18041681m.g
Xelaev18027414m.g	NM_010143.1	Ephb3	Ephb3_Xelaev18027414m.g
Xelaev18009675m.g	NM_026079.3	Ikbkap	Ikbkap_Xelaev18009675m.g
CL834Contig6	NM_178890.3	Abtb2	Abtb2_CL834Contig6
Xelaev18038268m.g	NM_172545.3	Ehmt1	Ehmt1_Xelaev18038268m.g
Xelaev18038268m.g	NM_001012518.2	Ehmt1	Ehmt1_Xelaev18038268m.g
Xelaev18039859m.g	NM_011941.3	Mapkbp1	Mapkbp1_Xelaev18039859m.g
Xelaev18020945m.g	NM_172706.3	9330182L06Rik	9330182L06Rik_Xelaev18020945m.g
Xelaev18027514m.g	NM_007862.3	Dlg1	Dlg1_Xelaev18027514m.g
zeinaSSns_comp388797_c0_seq7	NM_007862.3	Dlg1	Dlg1_zeinaSSns_comp388797_c0_seq7
Xelaev18027514m.g	NM_001252435.1	Dlg1	Dlg1_Xelaev18027514m.g
zeinaSSns_comp388797_c0_seq7	NM_001252435.1	Dlg1	Dlg1_zeinaSSns_comp388797_c0_seq7
Xelaev18047536m.g	NM_027815.4	9030624J02Rik	9030624J02Rik_Xelaev18047536m.g
CL2572Contig2	NM_008942.2	Npepps	Npepps_CL2572Contig2
Xelaev18025846m.g	NM_177328.3	Grm7	Grm7_Xelaev18025846m.g
Xelaev18035230m.g	NM_178113.3	Ncapd3	Ncapd3_Xelaev18035230m.g
Xelaev18027303m.g	NM_172926.3	Snx14	Snx14_Xelaev18027303m.g
Xelaev18022621m.g	NM_018823.2	Nfat5	Nfat5_Xelaev18022621m.g
Xelaev18023256m.g	NM_009595.3	Abl2	Abl2_Xelaev18023256m.g
Xelaev18012525m.g	NM_001081097.2	Grik3	Grik3_Xelaev18012525m.g
CL1Contig107	NM_138652.2	Atp12a	Atp12a_CL1Contig107
Xelaev18013027m.g	NM_146190.2	Tubgcp5	Tubgcp5_Xelaev18013027m.g
CL2837Contig3	NM_001135192.1	Asap2	Asap2_CL2837Contig3
Xelaev18011520m.g	NM_010348.3	Grik1	Grik1_Xelaev18011520m.g
Xelaev18039773m.g	NM_138745.2	Mthfd1	Mthfd1_Xelaev18039773m.g
Xelaev18030838m.g	NM_001001309.2	Itga8	Itga8_Xelaev18030838m.g
Xelaev18012784m.g	NM_177047.3	Auts2	Auts2_Xelaev18012784m.g
Xelaev18031816m.g	NM_027556.1	Cep192	Cep192_Xelaev18031816m.g
Xelaev18041664m.g	NM_001112703.1	Abl1	Abl1_Xelaev18041664m.g
Xelaev18020383m.g	NM_153135.3	Unc5d	Unc5d_Xelaev18020383m.g
Xelaev18012426m.g	NM_007976.2	F5	F5_Xelaev18012426m.g
Xelaev18006711m.g	NM_007386.2	Aco1	Aco1_Xelaev18006711m.g
Xelaev18022519m.g	NM_173369.3	Cyld	Cyld_Xelaev18022519m.g
Xelaev18022519m.g	NM_001128171.2	Cyld	Cyld_Xelaev18022519m.g
Xelaev18015554m.g	NM_011668.2	Ube3a	Ube3a_Xelaev18015554m.g
CL4504Contig1	NM_173788.3	Npr2	Npr2_CL4504Contig1
Xelaev18024172m.g	NM_013456.2	Actn3	Actn3_Xelaev18024172m.g
Xelaev18034860m.g	NM_001081127.1	Adamts14	Adamts14_Xelaev18034860m.g
Xelaev18014600m.g	NM_197943.2	Sgsm2	Sgsm2_Xelaev18014600m.g
Xelaev18018522m.g	NM_013820.3	Hk2	Hk2_Xelaev18018522m.g
Xelaev18017808m.g	NM_181850.2	Grm3	Grm3_Xelaev18017808m.g
CL5787Contig1	NM_009684.2	Apaf1	Apaf1_CL5787Contig1
CL5787Contig1	NM_001042558.1	Apaf1	Apaf1_CL5787Contig1
Xelaev18000114m.g	NM_001085509.1	Myom3	Myom3_Xelaev18000114m.g
dsrrswapns_comp211579_c0_seq4	NM_001122756.1	Corin	Corin_dsrrswapns_comp211579_c0_seq4
Xelaev18026913m.g	NM_010917.2	Nid1	Nid1_Xelaev18026913m.g
CL6523Contig2	NM_011624.2	Top3b	Top3b_CL6523Contig2
Xelaev18022722m.g	NM_172741.2	4931406P16Rik	4931406P16Rik_Xelaev18022722m.g
CL5673Contig1	NM_001081011.2	Srgap2	Srgap2_CL5673Contig1
Xelaev18015595m.g	NM_198031.1	Tubgcp3	Tubgcp3_Xelaev18015595m.g
Xelaev18016851m.g	NM_029166.2	Uhrf1bp1l	Uhrf1bp1l_Xelaev18016851m.g
Xelaev18025912m.g	NM_017477.2	Copg1	Copg1_Xelaev18025912m.g
Xelaev18020889m.g	NM_017478.2	Copg2	Copg2_Xelaev18020889m.g
CL2799Contig1	NM_178690.4	Rab3gap1	Rab3gap1_CL2799Contig1
Xelaev18042484m.g	NM_026987.2	Dhx16	Dhx16_Xelaev18042484m.g
CL7469Contig1	NM_203319.1	Dhx37	Dhx37_CL7469Contig1
Xelaev18032389m.g	NM_001145888.1	Zfat	Zfat_Xelaev18032389m.g
Xelaev18007794m.g	NM_145070.3	Hip1r	Hip1r_Xelaev18007794m.g
Xelaev18011173m.g	NM_009503.4	Vcp	Vcp_Xelaev18011173m.g
Xelaev18026932m.g	NM_001099637.2	Cep170	Cep170_Xelaev18026932m.g
Xelaev18043823m.g	NM_016782.2	Cntnap1	Cntnap1_Xelaev18043823m.g
Xelaev18018638m.g	NM_207242.2	Npc1l1	Npc1l1_Xelaev18018638m.g
gi|47682859|gb|BC070854.1|	NM_008446.2	Kif4	Kif4_gi|47682859|gb|BC070854.1|
Xelaev18034461m.g	NM_031397.2	Bicc1	Bicc1_Xelaev18034461m.g
Xelaev18010925m.g	NM_011582.3	Thbs4	Thbs4_Xelaev18010925m.g
Xelaev18042114m.g	NM_001007576.2	Gucy2f	Gucy2f_Xelaev18042114m.g
CL2015Contig1	NM_001039087.1	Rapgef1	Rapgef1_CL2015Contig1
CL2015Contig1	NM_054050.2	Rapgef1	Rapgef1_CL2015Contig1
CL767Contig6	NM_001113204.1	Ncam1	Ncam1_CL767Contig6
Xelaev18043449m.g	NM_009628.2	Adnp	Adnp_Xelaev18043449m.g
Xelaev18041577m.g	NM_178888.4	Garnl3	Garnl3_Xelaev18041577m.g
Xelaev18027195m.g	NM_133999.1	Fig4	Fig4_Xelaev18027195m.g
Xelaev18013716m.g	NM_146258.2	Stard13	Stard13_Xelaev18013716m.g
Xelaev18040045m.g	NM_177568.2	Plcb2	Plcb2_Xelaev18040045m.g
Xelaev18028883m.g	NM_153781.1	Pygb	Pygb_Xelaev18028883m.g
Xelaev18033617m.g	NM_177639.6	Dlgap1	Dlgap1_Xelaev18033617m.g
Xelaev18034727m.g	NM_028029.3	Dnmbp	Dnmbp_Xelaev18034727m.g
Xelaev18047218m.g	NM_145525.2	Osbpl6	Osbpl6_Xelaev18047218m.g
Xelaev18007595m.g	NM_001145826.1	Specc1l	Specc1l_Xelaev18007595m.g
Xelaev18007595m.g	NM_153406.3	Specc1l	Specc1l_Xelaev18007595m.g
CL2841Contig2	NM_172712.2	Uba6	Uba6_CL2841Contig2
Xelaev18009167m.g	NM_173876.3	Clcn3	Clcn3_Xelaev18009167m.g
Xelaev18028680m.g	NM_008976.2	Ptpn14	Ptpn14_Xelaev18028680m.g
Xelaev18026384m.g	NM_170680.2	Abcc10	Abcc10_Xelaev18026384m.g
Xelaev18023987m.g	NM_008564.2	Mcm2	Mcm2_Xelaev18023987m.g
CL4677Contig2	NM_011546.3	Zeb1	Zeb1_CL4677Contig2
Xelaev18034917m.g	NM_029770.2	Unc5b	Unc5b_Xelaev18034917m.g
Xelaev18009366m.g	NM_022565.2	Ndst4	Ndst4_Xelaev18009366m.g
Xelaev18009325m.g	NM_019510.2	Trpc3	Trpc3_Xelaev18009325m.g
CL6945Contig1	NM_153424.2	Nphp4	Nphp4_CL6945Contig1
Xelaev18034632m.g	NM_008018.4	Sh3pxd2a	Sh3pxd2a_Xelaev18034632m.g
Xelaev18017706m.g	NM_181412.3	Zbed4	Zbed4_Xelaev18017706m.g
Xelaev18022526m.g	NM_019415.2	Slc12a3	Slc12a3_Xelaev18022526m.g
Xelaev18035206m.g	NM_011929.2	Clcn6	Clcn6_Xelaev18035206m.g
CL5323Contig2	NM_018748.3	Golga4	Golga4_CL5323Contig2
Xelaev18026432m.g	NM_001162864.1	Ttbk1	Ttbk1_Xelaev18026432m.g
CL6883Contig1	NM_001081066.1	Dennd3	Dennd3_CL6883Contig1
CL2848Contig3	NM_178642.5	Ano1	Ano1_CL2848Contig3
Xelaev18013369m.g	NM_010153.1	Erbb3	Erbb3_Xelaev18013369m.g
CL9936Contig1	NM_010406.2	Hc	Hc_CL9936Contig1
Xelaev18008155m.g	NM_012026.2	Arhgef28	Arhgef28_Xelaev18008155m.g
Xelaev18018889m.g	NM_020508.3	Brd4	Brd4_Xelaev18018889m.g
Xelaev18024611m.g	NR_037617.1	St5	St5_Xelaev18024611m.g
Xelaev18024611m.g	NM_001001326.1	St5	St5_Xelaev18024611m.g
CL1110Contig1	NM_138585.3	Cherp	Cherp_CL1110Contig1
Xelaev18047372m.g	NM_001114609.1	Ino80d	Ino80d_Xelaev18047372m.g
Xelaev18005289m.g	NM_010612.2	Kdr	Kdr_Xelaev18005289m.g
Xelaev18010977m.g	NM_001081009.1	Parp8	Parp8_Xelaev18010977m.g
CL11100Contig1	NM_016678.2	Reck	Reck_CL11100Contig1
Xelaev18013200m.g	NM_028315.2	Dis3	Dis3_Xelaev18013200m.g
Xelaev18010139m.g	NM_011600.2	Tle4	Tle4_Xelaev18010139m.g
CL21Contig21	NM_011078.3	Phf2	Phf2_CL21Contig21
Xelaev18020377m.g	NM_183138.2	Tet3	Tet3_Xelaev18020377m.g
CL204Contig4	NM_178119.3	Agap1	Agap1_CL204Contig4
Xelaev18036957m.g	NM_023799.3	Mgea5	Mgea5_Xelaev18036957m.g
Xelaev18008187m.g	NM_009680.3	Ap3b1	Ap3b1_Xelaev18008187m.g
Xelaev18023464m.g	NM_181400.3	Wdr47	Wdr47_Xelaev18023464m.g
Xelaev18005091m.g	NM_001081232.2	D5Ertd579e	D5Ertd579e_Xelaev18005091m.g
Xelaev18045375m.g	NM_001033173.1	Usp31	Usp31_Xelaev18045375m.g
Xelaev18039809m.g	NM_001142728.1	Lrrc9	Lrrc9_Xelaev18039809m.g
Xelaev18031169m.g	NM_012042.3	Cul1	Cul1_Xelaev18031169m.g
CL3308Contig1	NM_007415.2	Parp1	Parp1_CL3308Contig1
CL2650Contig1	NM_008441.2	Kif1b	Kif1b_CL2650Contig1
Xelaev18015894m.g	NM_001136082.2	Timeless	Timeless_Xelaev18015894m.g
Xelaev18015894m.g	NM_001164081.1	Timeless	Timeless_Xelaev18015894m.g
Xelaev18015894m.g	NM_011589.2	Timeless	Timeless_Xelaev18015894m.g
Xelaev18015894m.g	NM_001164080.1	Timeless	Timeless_Xelaev18015894m.g
Xelaev18012978m.g	NM_009025.2	Rasa3	Rasa3_Xelaev18012978m.g
Xelaev18021830m.g	NM_009019.2	Rag1	Rag1_Xelaev18021830m.g
Xelaev18045850m.g	NM_001243050.1	Atp6v0a1	Atp6v0a1_Xelaev18045850m.g
Xelaev18031081m.g	NM_024222.2	Stt3b	Stt3b_Xelaev18031081m.g
Xelaev18039676m.g	NM_133198.2	Pygl	Pygl_Xelaev18039676m.g
Xelaev18043153m.g	NM_011869.2	Med24	Med24_Xelaev18043153m.g
Xelaev18006873m.g	NM_001198985.1	Tjp2	Tjp2_Xelaev18006873m.g
Xelaev18041758m.g	NM_198105.2	Fam120c	Fam120c_Xelaev18041758m.g
Xelaev18031150m.g	NM_177589.3	Ulk4	Ulk4_Xelaev18031150m.g
CL9911Contig2	NM_011224.1	Pygm	Pygm_CL9911Contig2
Xelaev18045037m.g	NM_175362.2	Card11	Card11_Xelaev18045037m.g
Xelaev18034885m.g	NM_172596.2	Sec24c	Sec24c_Xelaev18034885m.g
Xelaev18027572m.g	NM_138666.3	Nlgn1	Nlgn1_Xelaev18027572m.g
Xelaev18007002m.g	NM_013846.3	Ror2	Ror2_Xelaev18007002m.g
CL1072Contig5	NM_001145896.1	Gse1	Gse1_CL1072Contig5
Xelaev18034629m.g	NM_009289.3	Slk	Slk_Xelaev18034629m.g
Xelaev18033202m.g	NM_007614.3	Ctnnb1	Ctnnb1_Xelaev18033202m.g
Xelaev18033202m.g	NM_001165902.1	Ctnnb1	Ctnnb1_Xelaev18033202m.g
Xelaev18016666m.g	NM_080470.1	Smc1b	Smc1b_Xelaev18016666m.g
Xelaev18038290m.g	NM_138665.2	Sardh	Sardh_Xelaev18038290m.g
CL3907Contig2	NM_001159405.1	Llgl1	Llgl1_CL3907Contig2
Xelaev18035111m.g	NM_001001984.2	Kdm2a	Kdm2a_Xelaev18035111m.g
CL2013Contig1	NM_211355.2	Smek1	Smek1_CL2013Contig1
CL1053Contig1	NM_201245.3	Mprip	Mprip_CL1053Contig1
Xelaev18047190m.g	NM_001081033.1	Pde11a	Pde11a_Xelaev18047190m.g
Xelaev18005698m.g	NM_001163455.1	Tbck	Tbck_Xelaev18005698m.g
Xelaev18008789m.g	NM_029432.1	4930402H24Rik	4930402H24Rik_Xelaev18008789m.g
Xelaev18029246m.g	NM_172508.2	Dse	Dse_Xelaev18029246m.g
CL8522Contig2	NM_027270.1	Exoc1	Exoc1_CL8522Contig2
Xelaev18028277m.g	NM_001162366.1	Ptk2b	Ptk2b_Xelaev18028277m.g
Xelaev18016289m.g	NM_027807.3	Cul5	Cul5_Xelaev18016289m.g
Xelaev18017099m.g	NM_029357.3	Pcdh1	Pcdh1_Xelaev18017099m.g
Xelaev18005258m.g	NM_133921.2	Nfxl1	Nfxl1_Xelaev18005258m.g
Xelaev18042406m.g	NM_019439.3	Gabbr1	Gabbr1_Xelaev18042406m.g
Xelaev18029847m.g	NM_016716.4	Cul3	Cul3_Xelaev18029847m.g
CL147Contig8	NM_146112.4	Gigyf2	Gigyf2_CL147Contig8
Xelaev18021737m.g	NM_020052.2	Scube2	Scube2_Xelaev18021737m.g
Xelaev18028836m.g	NM_134034.2	Smek2	Smek2_Xelaev18028836m.g
Xelaev18039860m.g	NM_013720.2	Mga	Mga_Xelaev18039860m.g
Xelaev18036163m.g	NM_008172.2	Grin2d	Grin2d_Xelaev18036163m.g
CL11908Contig1	NM_139061.4	Vps54	Vps54_CL11908Contig1
Xelaev18025597m.g	NM_001039376.2	Pde4dip	Pde4dip_Xelaev18025597m.g
Xelaev18025597m.g	NM_001110163.1	Pde4dip	Pde4dip_Xelaev18025597m.g
dsrrswapns_comp211879_c0_seq2	NM_007939.2	Epha8	Epha8_dsrrswapns_comp211879_c0_seq2
CL3422Contig1	NM_022997.4	Vps35	Vps35_CL3422Contig1
Xelaev18039535m.g	NM_001033213.1	Ttc7b	Ttc7b_Xelaev18039535m.g
Xelaev18025171m.g	NM_001161823.1	Kdm4a	Kdm4a_Xelaev18025171m.g
Xelaev18006944m.g	NM_153538.3	Zcchc6	Zcchc6_Xelaev18006944m.g
CL14927Contig1	NM_178851.3	Vps39	Vps39_CL14927Contig1
Xelaev18008842m.g	NM_173001.2	Kdm3a	Kdm3a_Xelaev18008842m.g
Xelaev18008842m.g	NM_001038695.2	Kdm3a	Kdm3a_Xelaev18008842m.g
dsrrswapns_comp216482_c0_seq31	NM_170687.3	Ank3	Ank3_dsrrswapns_comp216482_c0_seq31
Xelaev18043329m.g	NM_145436.2	Cdc27	Cdc27_Xelaev18043329m.g
Xelaev18039625m.g	NM_025441.3	Nemf	Nemf_Xelaev18039625m.g
Xelaev18028482m.g	NM_001252515.1	Ehbp1	Ehbp1_Xelaev18028482m.g
Xelaev18034791m.g	NM_145419.1	Hkdc1	Hkdc1_Xelaev18034791m.g
Xelaev18018477m.g	NM_001003911.2	Adamts7	Adamts7_Xelaev18018477m.g
CL550Contig1	NM_001168292.1	R3hdm2	R3hdm2_CL550Contig1
Xelaev18010671m.g	NM_172722.3	Naa25	Naa25_Xelaev18010671m.g
Xelaev18013696m.g	NM_016984.3	Trpc4	Trpc4_Xelaev18013696m.g
Xelaev18044280m.g	NM_023913.2	Ern1	Ern1_Xelaev18044280m.g
Xelaev18018519m.g	NM_001166067.1	Slc4a5	Slc4a5_Xelaev18018519m.g
Xelaev18045138m.g	NM_177562.5	Clec16a	Clec16a_Xelaev18045138m.g
Xelaev18010579m.g	NM_001081388.1	Rimbp2	Rimbp2_Xelaev18010579m.g
dsrrswapns_comp216936_c1_seq12	NM_001081388.1	Rimbp2	Rimbp2_dsrrswapns_comp216936_c1_seq12
dsrrswapns_comp216936_c1_seq3	NM_001081388.1	Rimbp2	Rimbp2_dsrrswapns_comp216936_c1_seq3
Xelaev18031573m.g	NM_025588.2	Exoc2	Exoc2_Xelaev18031573m.g
Xelaev18028403m.g	NM_007872.4	Dnmt3a	Dnmt3a_Xelaev18028403m.g
Xelaev18028403m.g	NM_001271753.1	Dnmt3a	Dnmt3a_Xelaev18028403m.g
Xelaev18037780m.g	NM_175022.2	Prr12	Prr12_Xelaev18037780m.g
Xelaev18043073m.g	NM_213659.2	Stat3	Stat3_Xelaev18043073m.g
Xelaev18013840m.g	NM_013838.2	Trpc6	Trpc6_Xelaev18013840m.g
Xelaev18045016m.g	NM_176980.4	Ankar	Ankar_Xelaev18045016m.g
Xelaev18001020m.g	NM_153103.2	Kif1c	Kif1c_Xelaev18001020m.g
CL12963Contig1	NM_008628.2	Msh2	Msh2_CL12963Contig1
CL3Contig38	NM_133872.2	Kdm1a	Kdm1a_CL3Contig38
CL423Contig1	NM_028451.1	Larp1	Larp1_CL423Contig1
CL1788Contig3	NM_025481.2	Smurf2	Smurf2_CL1788Contig3
Xelaev18007386m.g	NM_001159288.1	Morc2a	Morc2a_Xelaev18007386m.g
CL330Contig3	NM_028385.1	Setd5	Setd5_CL330Contig3
Xelaev18045044m.g	NM_008402.2	Itgav	Itgav_Xelaev18045044m.g
dsrrswapns_comp130038_c0_seq1	NM_001081131.2	Dhtkd1	Dhtkd1_dsrrswapns_comp130038_c0_seq1
Xelaev18043163m.g	NM_001003817.1	Erbb2	Erbb2_Xelaev18043163m.g
Xelaev18010039m.g	NM_013690.2	Tek	Tek_Xelaev18010039m.g
Xelaev18023971m.g	NM_027406.1	Aldh1l1	Aldh1l1_Xelaev18023971m.g
Xelaev18021119m.g	NM_016743.2	Nell2	Nell2_Xelaev18021119m.g
CL5052Contig1	NM_177725.4	Lrrc8a	Lrrc8a_CL5052Contig1
Xelaev18024589m.g	NM_001037906.2	Nell1	Nell1_Xelaev18024589m.g
Xelaev18009266m.g	NM_027554.2	Usp38	Usp38_Xelaev18009266m.g
Xelaev18004402m.g	NM_027889.1	Vps11	Vps11_Xelaev18004402m.g
Xelaev18005673m.g	NM_031186.2	Ndst3	Ndst3_Xelaev18005673m.g
CL6180Contig1	NM_133791.4	Wwc2	Wwc2_CL6180Contig1
Xelaev18008392m.g	NM_001081064.1	Pdzd2	Pdzd2_Xelaev18008392m.g
Xelaev18010143m.g	NM_011599.4	Tle1	Tle1_Xelaev18010143m.g
Xelaev18023768m.g	NM_001033244.3	Fancd2	Fancd2_Xelaev18023768m.g
CL2473Contig1	NM_010256.2	Gart	Gart_CL2473Contig1
CL10869Contig1	NM_001081146.2	Prickle2	Prickle2_CL10869Contig1
Xelaev18016955m.g	NM_175255.3	Sec24a	Sec24a_Xelaev18016955m.g
Xelaev18005896m.g	NM_007937.3	Epha5	Epha5_Xelaev18005896m.g
Xelaev18028650m.g	NM_173378.2	Trp53bp2	Trp53bp2_Xelaev18028650m.g
Xelaev18031061m.g	NM_001195229.1	Nek10	Nek10_Xelaev18031061m.g
Xelaev18027115m.g	NM_001081428.1	Fam184a	Fam184a_Xelaev18027115m.g
Xelaev18038673m.g	NM_016747.3	Dlg3	Dlg3_Xelaev18038673m.g
CL2090Contig1	NM_009103.3	Rrm1	Rrm1_CL2090Contig1
Xelaev18041083m.g	NM_001024856.2	Ttbk2	Ttbk2_Xelaev18041083m.g
Xelaev18041083m.g	NM_001024857.2	Ttbk2	Ttbk2_Xelaev18041083m.g
Xelaev18041083m.g	NM_080788.3	Ttbk2	Ttbk2_Xelaev18041083m.g
Xelaev18028132m.g	NM_028474.1	Ptchd4	Ptchd4_Xelaev18028132m.g
CL7385Contig1	NM_175645.3	Xylt1	Xylt1_CL7385Contig1
CL3808Contig1	NM_175276.3	Fhod3	Fhod3_CL3808Contig1
Xelaev18046154m.g	NM_028072.5	Sulf2	Sulf2_Xelaev18046154m.g
Xelaev18046154m.g	NM_001252579.1	Sulf2	Sulf2_Xelaev18046154m.g
Xelaev18046154m.g	NM_001252578.1	Sulf2	Sulf2_Xelaev18046154m.g
Xelaev18023281m.g	NM_001039184.1	Cep350	Cep350_Xelaev18023281m.g
Xelaev18039898m.g	NM_001174107.1	Map3k9	Map3k9_Xelaev18039898m.g
CL7311Contig1	NM_178912.3	Fancm	Fancm_CL7311Contig1
Xelaev18010971m.g	NM_001033228.3	Itga1	Itga1_Xelaev18010971m.g
Xelaev18042639m.g	NM_009147.2	Sec23a	Sec23a_Xelaev18042639m.g
dsrrswapns_comp216966_c1_seq5	NM_172952.3	Gphn	Gphn_dsrrswapns_comp216966_c1_seq5
CL2953Contig1	NM_001159907.1	Gm17296	Gm17296_CL2953Contig1
Xelaev18022940m.g	NM_177066.5	Tnni3k	Tnni3k_Xelaev18022940m.g
Xelaev18007377m.g	NM_009351.2	Tep1	Tep1_Xelaev18007377m.g
Xelaev18028863m.g	NM_001252544.1	Sec23b	Sec23b_Xelaev18028863m.g
Xelaev18028863m.g	NM_001252545.1	Sec23b	Sec23b_Xelaev18028863m.g
Xelaev18028863m.g	NM_019787.4	Sec23b	Sec23b_Xelaev18028863m.g
Xelaev18028863m.g	NM_001252543.1	Sec23b	Sec23b_Xelaev18028863m.g
Xelaev18042138m.g	NM_009428.2	Trpc5	Trpc5_Xelaev18042138m.g
CL2524Contig3	NM_001081170.1	Pacs2	Pacs2_CL2524Contig3
Xelaev18034893m.g	NM_010811.2	Ndst2	Ndst2_Xelaev18034893m.g
CL21054Contig1	NM_016776.2	Mybbp1a	Mybbp1a_CL21054Contig1
Xelaev18026417m.g	NM_198167.3	Tmem63b	Tmem63b_Xelaev18026417m.g
CL7573Contig2	NM_198167.3	Tmem63b	Tmem63b_CL7573Contig2
Xelaev18031991m.g	NM_008565.3	Mcm4	Mcm4_Xelaev18031991m.g
Xelaev18023633m.g	NM_033218.1	Srebf2	Srebf2_Xelaev18023633m.g
Xelaev18039548m.g	NM_016856.3	Cpsf2	Cpsf2_Xelaev18039548m.g
CL4266Contig3	NM_026664.3	Vps53	Vps53_CL4266Contig3
Xelaev18021778m.g	NM_001193305.1	Mical2	Mical2_Xelaev18021778m.g
dsrrswapns_comp216730_c6_seq18	NM_001193305.1	Mical2	Mical2_dsrrswapns_comp216730_c6_seq18
Xelaev18021778m.g	NM_177282.5	Mical2	Mical2_Xelaev18021778m.g
dsrrswapns_comp216730_c6_seq18	NM_177282.5	Mical2	Mical2_dsrrswapns_comp216730_c6_seq18
CL1282Contig7	NM_009677.5	Ap1g1	Ap1g1_CL1282Contig7
Xelaev18033674m.g	NM_007664.4	Cdh2	Cdh2_Xelaev18033674m.g
Xelaev18018438m.g	NM_028906.2	Dpp8	Dpp8_Xelaev18018438m.g
Xelaev18045560m.g	NM_009410.2	Top3a	Top3a_Xelaev18045560m.g
CL15923Contig1	NM_008806.2	Pde6b	Pde6b_CL15923Contig1
Xelaev18031207m.g	NM_001083587.1	Tns3	Tns3_Xelaev18031207m.g
Xelaev18007523m.g	NM_001081235.1	Mn1	Mn1_Xelaev18007523m.g
Xelaev18017450m.g	NM_001110013.1	Tmtc3	Tmtc3_Xelaev18017450m.g
CL3275Contig2	NM_178246.3	Smg5	Smg5_CL3275Contig2
Xelaev18017363m.g	NM_178773.4	Ano4	Ano4_Xelaev18017363m.g
Xelaev18028561m.g	NM_028198.2	Xpo5	Xpo5_Xelaev18028561m.g
Xelaev18033224m.g	NM_007971.2	Ezh2	Ezh2_Xelaev18033224m.g
CL946Contig7	NM_011743.2	Zfp106	Zfp106_CL946Contig7
Xelaev18015697m.g	NM_134077.4	Rbm26	Rbm26_Xelaev18015697m.g
zeinaSSns_comp389245_c0_seq3	NM_001085374.1	Mcc	Mcc_zeinaSSns_comp389245_c0_seq3
Xelaev18015415m.g	NM_001033238.1	Cblb	Cblb_Xelaev18015415m.g
CL1289Contig4	NM_001033238.1	Cblb	Cblb_CL1289Contig4
CL3026Contig4	NM_019670.1	Diap3	Diap3_CL3026Contig4
Xelaev18042089m.g	NM_028288.5	Cul4b	Cul4b_Xelaev18042089m.g
Xelaev18042089m.g	NM_001110142.1	Cul4b	Cul4b_Xelaev18042089m.g
Xelaev18047458m.g	NM_010117.2	Rhbdf1	Rhbdf1_Xelaev18047458m.g
Xelaev18046704m.g	NM_145438.2	Llgl2	Llgl2_Xelaev18046704m.g
Xelaev18002785m.g	NM_028846.5	Usp20	Usp20_Xelaev18002785m.g
Xelaev18042171m.g	NM_178740.4	Slitrk4	Slitrk4_Xelaev18042171m.g
Xelaev18012374m.g	NM_011334.3	Clcn4-2	Clcn4-2_Xelaev18012374m.g
Xelaev18009132m.g	NM_001114311.1	Stox2	Stox2_Xelaev18009132m.g
Xelaev18020388m.g	NM_054044.2	Gpr124	Gpr124_Xelaev18020388m.g
Xelaev18002234m.g	NM_146200.1	Eif3c	Eif3c_Xelaev18002234m.g
Xelaev18041205m.g	NM_001043335.1	Eml1	Eml1_Xelaev18041205m.g
Xelaev18029731m.g	NM_198864.2	Slitrk3	Slitrk3_Xelaev18029731m.g
Xelaev18008835m.g	NM_010121.2	Eif2ak3	Eif2ak3_Xelaev18008835m.g
zeinaSSns_comp388777_c0_seq7	NM_011917.2	Xrn2	Xrn2_zeinaSSns_comp388777_c0_seq7
Xelaev18027533m.g	NM_001164612.1	Atp13a4	Atp13a4_Xelaev18027533m.g
Xelaev18018371m.g	NM_008746.5	Ntrk3	Ntrk3_Xelaev18018371m.g
Xelaev18031916m.g	NM_207530.3	Osbpl1a	Osbpl1a_Xelaev18031916m.g
Xelaev18023493m.g	NM_001039644.2	Edem3	Edem3_Xelaev18023493m.g
Xelaev18029816m.g	NM_011643.2	Trpc1	Trpc1_Xelaev18029816m.g
Xelaev18002480m.g	NM_010687.1	Large	Large_Xelaev18002480m.g
Xelaev18013308m.g	NM_001080981.1	Ddx23	Ddx23_Xelaev18013308m.g
CL1764Contig2	NM_177152.5	Lrig3	Lrig3_CL1764Contig2
CL4936Contig2	NM_153563.2	Strip1	Strip1_CL4936Contig2
dsrrswapns_comp216608_c2_seq4	NM_001081195.1	Arid4a	Arid4a_dsrrswapns_comp216608_c2_seq4
Xelaev18018445m.g	NM_001001295.2	Dis3l	Dis3l_Xelaev18018445m.g
Xelaev18021035m.g	NM_008174.2	Grm8	Grm8_Xelaev18021035m.g
Xelaev18038901m.g	NM_001271809.1	Pcdh11x	Pcdh11x_Xelaev18038901m.g
Xelaev18038901m.g	NM_001271810.1	Pcdh11x	Pcdh11x_Xelaev18038901m.g
Xelaev18038901m.g	NR_073451.1	Pcdh11x	Pcdh11x_Xelaev18038901m.g
Xelaev18038901m.g	NR_073452.1	Pcdh11x	Pcdh11x_Xelaev18038901m.g
Xelaev18011659m.g	NM_198018.1	Abr	Abr_Xelaev18011659m.g
Xelaev18007469m.g	NM_001164573.1	Myo1h	Myo1h_Xelaev18007469m.g
Xelaev18012674m.g	NM_178680.4	Unc45b	Unc45b_Xelaev18012674m.g
Xelaev18023608m.g	NM_022563.2	Ddr2	Ddr2_Xelaev18023608m.g
Xelaev18011907m.g	NM_010927.3	Nos2	Nos2_Xelaev18011907m.g
Xelaev18038287m.g	NM_029981.1	Adamtsl2	Adamtsl2_Xelaev18038287m.g
dsrrswapns_comp185217_c0_seq2	NM_153539.3	Fam5c	Fam5c_dsrrswapns_comp185217_c0_seq2
dsrrswapns_comp185217_c0_seq2	NM_001145807.1	Fam5c	Fam5c_dsrrswapns_comp185217_c0_seq2
Xelaev18021952m.g	NM_145584.2	Spon1	Spon1_Xelaev18021952m.g
dsrrswapns_comp198197_c0_seq2	NM_001252684.1	Smc5	Smc5_dsrrswapns_comp198197_c0_seq2
CL781Contig4	NM_022979.1	Nup98	Nup98_CL781Contig4
CL2720Contig2	NM_013700.1	Usp5	Usp5_CL2720Contig2
Xelaev18023462m.g	NM_001081258.1	Kif14	Kif14_Xelaev18023462m.g
Xelaev18047009m.g	NM_181750.2	R3hdm1	R3hdm1_Xelaev18047009m.g
Xelaev18017567m.g	NM_175489.3	Osbpl8	Osbpl8_Xelaev18017567m.g
Xelaev18018048m.g	NM_139001.2	Cspg4	Cspg4_Xelaev18018048m.g
Xelaev18008304m.g	NM_008396.2	Itga2	Itga2_Xelaev18008304m.g
Xelaev18038764m.g	NM_001077354.2	C77370	C77370_Xelaev18038764m.g
Xelaev18024308m.g	NM_001128103.2	Ano3	Ano3_Xelaev18024308m.g
Xelaev18037971m.g	NM_010139.3	Epha2	Epha2_Xelaev18037971m.g
dsrrswapns_comp215916_c3_seq10	NM_028136.2	Dhx36	Dhx36_dsrrswapns_comp215916_c3_seq10
CL5609Contig2	NM_001040397.4	Filip1l	Filip1l_CL5609Contig2
Xelaev18013864m.g	NM_001164797.1	Hephl1	Hephl1_Xelaev18013864m.g
CL640Contig6	NM_080633.2	Aco2	Aco2_CL640Contig6
Xelaev18025008m.g	NM_198308.1	Pdpr	Pdpr_Xelaev18025008m.g
Xelaev18039267m.g	NM_027883.3	Dhx34	Dhx34_Xelaev18039267m.g
Xelaev18035043m.g	NM_133755.2	Tubgcp2	Tubgcp2_Xelaev18035043m.g
Xelaev18006851m.g	NM_181404.5	Kank1	Kank1_Xelaev18006851m.g
Xelaev18022506m.g	NM_011250.3	Rbl2	Rbl2_Xelaev18022506m.g
Xelaev18032159m.g	NM_177327.5	Wwp1	Wwp1_Xelaev18032159m.g
Xelaev18015256m.g	NM_001081013.1	Rlf	Rlf_Xelaev18015256m.g
Xelaev18034117m.g	NM_198420.2	Arhgap39	Arhgap39_Xelaev18034117m.g
Xelaev18037335m.g	NM_001195632.1	Arhgap32	Arhgap32_Xelaev18037335m.g
Xelaev18039170m.g	NM_147151.1	Ehmt2	Ehmt2_Xelaev18039170m.g
Xelaev18021501m.g	NM_170779.1	Wwc1	Wwc1_Xelaev18021501m.g
Xelaev18044797m.g	NM_001109991.1	Col18a1	Col18a1_Xelaev18044797m.g
CL761Contig1	NM_001109991.1	Col18a1	Col18a1_CL761Contig1
Xelaev18044797m.g	NM_009929.3	Col18a1	Col18a1_Xelaev18044797m.g
CL761Contig1	NM_009929.3	Col18a1	Col18a1_CL761Contig1
Xelaev18028472m.g	NM_001242934.1	Bcl11a	Bcl11a_Xelaev18028472m.g
Xelaev18008907m.g	NM_030889.2	Sorcs2	Sorcs2_Xelaev18008907m.g
Xelaev18044404m.g	NM_133658.1	Ercc3	Ercc3_Xelaev18044404m.g
Xelaev18000138m.g	NM_026872.1	Ubap2	Ubap2_Xelaev18000138m.g
CL815Contig2	NM_001014976.2	Espl1	Espl1_CL815Contig2
Xelaev18038846m.g	NM_198863.2	Slitrk2	Slitrk2_Xelaev18038846m.g
Xelaev18038846m.g	NM_001161431.1	Slitrk2	Slitrk2_Xelaev18038846m.g
Xelaev18005988m.g	NM_001081279.1	Mfhas1	Mfhas1_Xelaev18005988m.g
Xelaev18009488m.g	NM_019490.1	Uso1	Uso1_Xelaev18009488m.g
Xelaev18030916m.g	NM_178681.4	Dgkb	Dgkb_Xelaev18030916m.g
CL9279Contig1	NM_172120.4	Vps41	Vps41_CL9279Contig1
Xelaev18030905m.g	NM_001168382.1	Phf14	Phf14_Xelaev18030905m.g
CL5143Contig1	NM_172288.2	Nup133	Nup133_CL5143Contig1
Xelaev18044615m.g	NM_013825.3	Ly75	Ly75_Xelaev18044615m.g
Xelaev18007411m.g	NM_028860.2	Mtmr3	Mtmr3_Xelaev18007411m.g
Xelaev18015539m.g	NM_019570.3	Rev1	Rev1_Xelaev18015539m.g
Xelaev18035138m.g	NM_015745.2	Rbp3	Rbp3_Xelaev18035138m.g
Xelaev18033783m.g	NM_001198566.1	Sulf1	Sulf1_Xelaev18033783m.g
Xelaev18033783m.g	NM_172294.1	Sulf1	Sulf1_Xelaev18033783m.g
Xelaev18033783m.g	NM_001198565.1	Sulf1	Sulf1_Xelaev18033783m.g
Xelaev18021257m.g	NM_177368.4	Tmtc2	Tmtc2_Xelaev18021257m.g
dsrrswapns_comp211850_c0_seq2	XM_126005.8	Pkd1l1	Pkd1l1_dsrrswapns_comp211850_c0_seq2
Xelaev18044277m.g	NM_198292.3	Tex2	Tex2_Xelaev18044277m.g
Xelaev18044555m.g	NM_029924.2	Mbd5	Mbd5_Xelaev18044555m.g
Xelaev18025162m.g	NM_011587.2	Tie1	Tie1_Xelaev18025162m.g
Xelaev18039678m.g	NM_008697.2	Nin	Nin_Xelaev18039678m.g
Xelaev18027453m.g	NM_016788.3	Tnk2	Tnk2_Xelaev18027453m.g
Xelaev18017612m.g	NM_001159648.1	Cntn1	Cntn1_Xelaev18017612m.g
Xelaev18017612m.g	NM_007727.2	Cntn1	Cntn1_Xelaev18017612m.g
Xelaev18017612m.g	NM_001159647.1	Cntn1	Cntn1_Xelaev18017612m.g
Xelaev18040010m.g	NM_008858.3	Prkd1	Prkd1_Xelaev18040010m.g
Xelaev18008967m.g	NM_007839.2	Dhx15	Dhx15_Xelaev18008967m.g
Xelaev18021409m.g	NM_001163637.1	Jakmip2	Jakmip2_Xelaev18021409m.g
Xelaev18012718m.g	NM_024262.1	Smg8	Smg8_Xelaev18012718m.g
CL2439Contig2	NM_027892.2	Ppp1r12a	Ppp1r12a_CL2439Contig2
Xelaev18047171m.g	NM_008397.3	Itga6	Itga6_Xelaev18047171m.g
Xelaev18024382m.g	NM_172671.2	Lgr4	Lgr4_Xelaev18024382m.g
Xelaev18020686m.g	NM_001040426.3	Thsd4	Thsd4_Xelaev18020686m.g
CL6Contig4	NM_133766.3	Efr3a	Efr3a_CL6Contig4
CL7643Contig1	NM_175214.3	Kif27	Kif27_CL7643Contig1
CL7371Contig2	NM_021337.2	Skiv2l	Skiv2l_CL7371Contig2
Xelaev18003802m.g	NM_013703.2	Vldlr	Vldlr_Xelaev18003802m.g
CL1902Contig3	NM_175114.3	Trak1	Trak1_CL1902Contig3
Xelaev18044840m.g	NM_133816.2	Sh3bp4	Sh3bp4_Xelaev18044840m.g
Xelaev18014129m.g	NM_001162884.1	Igsf10	Igsf10_Xelaev18014129m.g
Xelaev18017358m.g	NM_198021.2	Scyl2	Scyl2_Xelaev18017358m.g
Xelaev18037004m.g	NM_182992.2	Mypn	Mypn_Xelaev18037004m.g
CL4502Contig1	NM_011048.1	Pcsk6	Pcsk6_CL4502Contig1
Xelaev18036398m.g	NM_001112723.1	Arhgef10l	Arhgef10l_Xelaev18036398m.g
Xelaev18036398m.g	NM_172415.3	Arhgef10l	Arhgef10l_Xelaev18036398m.g
Xelaev18036398m.g	NM_001112722.1	Arhgef10l	Arhgef10l_Xelaev18036398m.g
Xelaev18009370m.g	NM_027135.2	Sec24d	Sec24d_Xelaev18009370m.g
CL4516Contig4	NM_172836.3	9930021J03Rik	9930021J03Rik_CL4516Contig4
Xelaev18005518m.g	NM_178267.3	Zfp827	Zfp827_Xelaev18005518m.g
CL4149Contig4	NM_001038010.2	Kat2a	Kat2a_CL4149Contig4
CL6545Contig1	NM_145432.3	Heatr6	Heatr6_CL6545Contig1
CL387Contig2	NM_020027.3	Prrc2a	Prrc2a_CL387Contig2
CL387Contig2	NM_001199044.1	Prrc2a	Prrc2a_CL387Contig2
CL4386Contig3	NM_001243073.1	Sema3a	Sema3a_CL4386Contig3
CL4386Contig3	NM_009152.4	Sema3a	Sema3a_CL4386Contig3
CL4386Contig3	NM_001243072.1	Sema3a	Sema3a_CL4386Contig3
Xelaev18031292m.g	NM_001081058.2	Cdk13	Cdk13_Xelaev18031292m.g
Xelaev18022797m.g	NM_025827.3	Lonp2	Lonp2_Xelaev18022797m.g
CL6330Contig2	NM_001205336.1	Arap3	Arap3_CL6330Contig2
Xelaev18011443m.g	NM_007890.2	Dyrk1a	Dyrk1a_Xelaev18011443m.g
Xelaev18011443m.g	NM_001113389.1	Dyrk1a	Dyrk1a_Xelaev18011443m.g
Xelaev18035122m.g	NM_182999.2	Rnf20	Rnf20_Xelaev18035122m.g
Xelaev18035122m.g	NM_001163263.1	Rnf20	Rnf20_Xelaev18035122m.g
Xelaev18007852m.g	NM_028037.4	Acad10	Acad10_Xelaev18007852m.g
Xelaev18037352m.g	NM_008408.4	Stt3a	Stt3a_Xelaev18037352m.g
Xelaev18032325m.g	NM_015744.2	Enpp2	Enpp2_Xelaev18032325m.g
Xelaev18015390m.g	NM_001039162.1	Clip2	Clip2_Xelaev18015390m.g
Xelaev18030725m.g	NM_008737.2	Nrp1	Nrp1_Xelaev18030725m.g
Xelaev18023351m.g	NM_178701.3	Lrrc8d	Lrrc8d_Xelaev18023351m.g
Xelaev18023351m.g	NM_001122768.1	Lrrc8d	Lrrc8d_Xelaev18023351m.g
Xelaev18018352m.g	NM_010626.2	Kif7	Kif7_Xelaev18018352m.g
Xelaev18013844m.g	NM_027823.1	Arhgap42	Arhgap42_Xelaev18013844m.g
Xelaev18030626m.g	NM_177117.3	Dlec1	Dlec1_Xelaev18030626m.g
Xelaev18037324m.g	NM_001024139.1	Adamts15	Adamts15_Xelaev18037324m.g
Xelaev18040863m.g	NM_008727.5	Npr1	Npr1_Xelaev18040863m.g
Xelaev18030167m.g	NM_152810.2	Cdc5l	Cdc5l_Xelaev18030167m.g
Xelaev18033342m.g	NM_023739.3	Nfx1	Nfx1_Xelaev18033342m.g
CL7418Contig1	NM_134010.2	Nup107	Nup107_CL7418Contig1
Xelaev18043930m.g	NM_008395.3	Itch	Itch_Xelaev18043930m.g
Xelaev18043930m.g	NM_001243712.1	Itch	Itch_Xelaev18043930m.g
CL823Contig4	NM_011249.2	Rbl1	Rbl1_CL823Contig4
Xelaev18014273m.g	NM_011782.2	Adamts5	Adamts5_Xelaev18014273m.g
CL5048Contig2	NM_013791.2	Mkln1	Mkln1_CL5048Contig2
Xelaev18039753m.g	NM_001024602.3	Cep170b	Cep170b_Xelaev18039753m.g
Xelaev18022552m.g	NM_001163262.1	Cmip	Cmip_Xelaev18022552m.g
Xelaev18023344m.g	NM_177873.3	Hfm1	Hfm1_Xelaev18023344m.g
Xelaev18008990m.g	XM_003689370.2	LOC100862515	LOC100862515_Xelaev18008990m.g
CL3706Contig2	XM_003689370.2	LOC100862515	LOC100862515_CL3706Contig2
Xelaev18008990m.g	NM_019636.2	Tbc1d1	Tbc1d1_Xelaev18008990m.g
CL3706Contig2	NM_019636.2	Tbc1d1	Tbc1d1_CL3706Contig2
Xelaev18016235m.g	NM_015771.2	Lats2	Lats2_Xelaev18016235m.g
Xelaev18017664m.g	NM_013930.4	Aass	Aass_Xelaev18017664m.g
zeinaSSns_comp389582_c0_seq1	NM_028074.4	Ddx42	Ddx42_zeinaSSns_comp389582_c0_seq1
Xelaev18003907m.g	NM_033569.3	Cnnm2	Cnnm2_Xelaev18003907m.g
CL11223Contig1	NM_001033194.2	Gtf3c3	Gtf3c3_CL11223Contig1
Xelaev18028668m.g	NM_145515.2	Mark1	Mark1_Xelaev18028668m.g
Xelaev18009220m.g	NM_001271726.1	Trim2	Trim2_Xelaev18009220m.g
Xelaev18009220m.g	NM_001271727.1	Trim2	Trim2_Xelaev18009220m.g
Xelaev18009220m.g	NM_001271728.1	Trim2	Trim2_Xelaev18009220m.g
Xelaev18009220m.g	NM_001271725.1	Trim2	Trim2_Xelaev18009220m.g
Xelaev18009220m.g	NM_030706.3	Trim2	Trim2_Xelaev18009220m.g
Xelaev18027378m.g	NM_001081080.1	Phf3	Phf3_Xelaev18027378m.g
Xelaev18041242m.g	NM_201519.2	Map4k5	Map4k5_Xelaev18041242m.g
Xelaev18007734m.g	NM_009469.3	Ulk1	Ulk1_Xelaev18007734m.g
Xelaev18030721m.g	NM_029402.3	Cul2	Cul2_Xelaev18030721m.g
Xelaev18012334m.g	NM_001025067.1	Lrig2	Lrig2_Xelaev18012334m.g
Xelaev18000497m.g	NM_175552.4	Wdr3	Wdr3_Xelaev18000497m.g
Xelaev18022464m.g	NM_172410.2	Nup93	Nup93_Xelaev18022464m.g
CL10227Contig1	NM_028636.2	Man2c1	Man2c1_CL10227Contig1
Xelaev18046314m.g	NM_010611.2	Kcnq2	Kcnq2_Xelaev18046314m.g
Xelaev18006296m.g	NM_028782.2	Lonp1	Lonp1_Xelaev18006296m.g
Xelaev18025273m.g	NM_146150.2	Nrd1	Nrd1_Xelaev18025273m.g
Xelaev18036857m.g	NM_028708.1	Jakmip3	Jakmip3_Xelaev18036857m.g
Xelaev18014836m.g	NM_001081315.1	Brpf3	Brpf3_Xelaev18014836m.g
Xelaev18027801m.g	NM_172965.2	Sap130	Sap130_Xelaev18027801m.g
Xelaev18013238m.g	NM_025832.2	Naa16	Naa16_Xelaev18013238m.g
Xelaev18028071m.g	NM_134040.1	Ddx1	Ddx1_Xelaev18028071m.g
Xelaev18008194m.g	NM_028772.3	Dmgdh	Dmgdh_Xelaev18008194m.g
CL1860Contig2	NM_007900.3	Ect2	Ect2_CL1860Contig2
CL1860Contig6	NM_007900.3	Ect2	Ect2_CL1860Contig6
CL1860Contig2	NM_001177626.1	Ect2	Ect2_CL1860Contig2
CL1860Contig6	NM_001177626.1	Ect2	Ect2_CL1860Contig6
CL1860Contig2	NM_001177625.1	Ect2	Ect2_CL1860Contig2
CL1860Contig6	NM_001177625.1	Ect2	Ect2_CL1860Contig6
Xelaev18006836m.g	NM_011265.3	Rfx3	Rfx3_Xelaev18006836m.g
Xelaev18006836m.g	NM_001166414.1	Rfx3	Rfx3_Xelaev18006836m.g
Xelaev18014271m.g	NM_009621.4	Adamts1	Adamts1_Xelaev18014271m.g
Xelaev18006262m.g	NM_001163276.1	Med16	Med16_Xelaev18006262m.g
Xelaev18006262m.g	NM_198107.2	Med16	Med16_Xelaev18006262m.g
Xelaev18045855m.g	NM_011489.3	Stat5b	Stat5b_Xelaev18045855m.g
Xelaev18045855m.g	NM_001113563.1	Stat5b	Stat5b_Xelaev18045855m.g
Xelaev18038492m.g	NM_001243762.1	Clcn5	Clcn5_Xelaev18038492m.g
Xelaev18038339m.g	NM_009500.1	Vav2	Vav2_Xelaev18038339m.g
Xelaev18024831m.g	NM_007667.2	Cdh8	Cdh8_Xelaev18024831m.g
Xelaev18008773m.g	NM_177077.2	Exoc6b	Exoc6b_Xelaev18008773m.g
Xelaev18022919m.g	NM_001252486.1	Usp33	Usp33_Xelaev18022919m.g
Xelaev18032398m.g	NM_177819.3	Fam135b	Fam135b_Xelaev18032398m.g
Xelaev18038664m.g	NM_172932.4	Nlgn3	Nlgn3_Xelaev18038664m.g
CL4302Contig1	NM_145529.3	Cstf3	Cstf3_CL4302Contig1
Xelaev18026884m.g	NM_194262.1	Arid4b	Arid4b_Xelaev18026884m.g
CL3245Contig2	NM_145959.3	D15Ertd621e	D15Ertd621e_CL3245Contig2
Xelaev18023956m.g	NM_001159507.1	Grip2	Grip2_Xelaev18023956m.g
Xelaev18039537m.g	NM_153587.2	Rps6ka5	Rps6ka5_Xelaev18039537m.g
CL14809Contig1	NM_001081393.1	Armc4	Armc4_CL14809Contig1
Xelaev18018415m.g	NM_001081163.1	Chsy1	Chsy1_Xelaev18018415m.g
dsrrswapns_comp217104_c2_seq6	NM_026252.3	Cpeb4	Cpeb4_dsrrswapns_comp217104_c2_seq6
Xelaev18007753m.g	NM_175432.3	Tmem132c	Tmem132c_Xelaev18007753m.g
Xelaev18037261m.g	NM_023051.4	Clstn1	Clstn1_Xelaev18037261m.g
Xelaev18041077m.g	NM_027349.3	Rbm25	Rbm25_Xelaev18041077m.g
CL1073Contig3	NM_146157.3	Emc1	Emc1_CL1073Contig3
CL1073Contig1	NM_146157.3	Emc1	Emc1_CL1073Contig1
CL1073Contig3	NM_001039200.1	Emc1	Emc1_CL1073Contig3
CL1073Contig1	NM_001039200.1	Emc1	Emc1_CL1073Contig1
CL289Contig2	NM_011631.1	Hsp90b1	Hsp90b1_CL289Contig2
Xelaev18006494m.g	NM_001033201.3	Ncbp1	Ncbp1_Xelaev18006494m.g
Xelaev18030124m.g	NM_001164493.1	Klhl29	Klhl29_Xelaev18030124m.g
Xelaev18017262m.g	NM_146086.2	Pde6a	Pde6a_Xelaev18017262m.g
Xelaev18042557m.g	NM_148946.2	Slc8a2	Slc8a2_Xelaev18042557m.g
Xelaev18021910m.g	NM_018783.4	Tfip11	Tfip11_Xelaev18021910m.g
Xelaev18046053m.g	NM_001077696.1	Hdac5	Hdac5_Xelaev18046053m.g
Xelaev18046053m.g	NM_010412.3	Hdac5	Hdac5_Xelaev18046053m.g
Xelaev18044801m.g	NM_146007.2	Col6a2	Col6a2_Xelaev18044801m.g
CL1216Contig1	NM_175628.3	A2m	A2m_CL1216Contig1
CL5884Contig2	NM_001013024.2	Usp13	Usp13_CL5884Contig2
CL130Contig3	NM_010578.2	Itgb1	Itgb1_CL130Contig3
Xelaev18039807m.g	NM_026327.3	Pcnxl4	Pcnxl4_Xelaev18039807m.g
Xelaev18020613m.g	NM_177608.3	Secisbp2l	Secisbp2l_Xelaev18020613m.g
Xelaev18032311m.g	NM_010162.2	Ext1	Ext1_Xelaev18032311m.g
CL7380Contig1	NM_080288.2	Elmo1	Elmo1_CL7380Contig1
CL7344Contig3	NM_138306.2	Dgkz	Dgkz_CL7344Contig3
Xelaev18020839m.g	NM_030035.1	Golgb1	Golgb1_Xelaev18020839m.g
zeinaSSns_comp389398_c1_seq7	NM_028999.1	Ppp6r3	Ppp6r3_zeinaSSns_comp389398_c1_seq7
Xelaev18007403m.g	NM_026175.5	Sf3a1	Sf3a1_Xelaev18007403m.g
Xelaev18039657m.g	NM_172598.3	Wdhd1	Wdhd1_Xelaev18039657m.g
CL16167Contig1	NM_008166.2	Grid1	Grid1_CL16167Contig1
CL6286Contig1	NM_198653.2	Iars2	Iars2_CL6286Contig1
CL739Contig7	NM_001077406.1	Nrp2	Nrp2_CL739Contig7
Xelaev18044956m.g	NM_001077406.1	Nrp2	Nrp2_Xelaev18044956m.g
CL739Contig7	NM_001077407.1	Nrp2	Nrp2_CL739Contig7
Xelaev18044956m.g	NM_001077407.1	Nrp2	Nrp2_Xelaev18044956m.g
CL739Contig7	NM_001077403.1	Nrp2	Nrp2_CL739Contig7
Xelaev18044956m.g	NM_001077403.1	Nrp2	Nrp2_Xelaev18044956m.g
CL739Contig7	NM_001077404.1	Nrp2	Nrp2_CL739Contig7
Xelaev18044956m.g	NM_001077404.1	Nrp2	Nrp2_Xelaev18044956m.g
Xelaev18031119m.g	NM_009796.2	Capn7	Capn7_Xelaev18031119m.g
Xelaev18044803m.g	NM_019434.2	Mcm3ap	Mcm3ap_Xelaev18044803m.g
Xelaev18005634m.g	NM_207209.2	Sec24b	Sec24b_Xelaev18005634m.g
zeinaSSns_comp388343_c0_seq1	NM_001159492.1	Gpatch8	Gpatch8_zeinaSSns_comp388343_c0_seq1
Xelaev18030691m.g	NM_133762.3	Ncapg2	Ncapg2_Xelaev18030691m.g
Xelaev18014688m.g	NM_144901.3	Csde1	Csde1_Xelaev18014688m.g
Xelaev18045060m.g	NM_001038627.1	Smurf1	Smurf1_Xelaev18045060m.g
Xelaev18046379m.g	NM_013851.2	Abca8b	Abca8b_Xelaev18046379m.g
Xelaev18018160m.g	NM_033604.2	Rnf111	Rnf111_Xelaev18018160m.g
CL6465Contig2	NM_010629.2	Kifap3	Kifap3_CL6465Contig2
CL1Contig1105	NM_010804.4	Mllt10	Mllt10_CL1Contig1105
CL1Contig1105	NR_045538.1	Mllt10	Mllt10_CL1Contig1105
CL1Contig1105	NM_001252560.1	Mllt10	Mllt10_CL1Contig1105
Xelaev18032276m.g	NM_172814.3	Lrp12	Lrp12_Xelaev18032276m.g
CL338Contig2	NM_175168.4	Ptk7	Ptk7_CL338Contig2
Xelaev18029077m.g	NM_011866.2	Pde10a	Pde10a_Xelaev18029077m.g
Xelaev18016239m.g	NM_009376.2	Ift88	Ift88_Xelaev18016239m.g
CL7468Contig1	NM_153396.3	Mical3	Mical3_CL7468Contig1
Xelaev18029869m.g	NM_028866.3	Wdr33	Wdr33_Xelaev18029869m.g
Xelaev18008984m.g	NM_178407.3	Arap2	Arap2_Xelaev18008984m.g
Xelaev18017699m.g	NM_031260.2	Mov10l1	Mov10l1_Xelaev18017699m.g
Xelaev18011847m.g	NM_148945.1	Rps6ka3	Rps6ka3_Xelaev18011847m.g
CL5641Contig2	NM_172269.3	Vps18	Vps18_CL5641Contig2
CL5441Contig1	NM_023598.2	Arid5b	Arid5b_CL5441Contig1
Xelaev18033340m.g	NM_011207.2	Ptpn3	Ptpn3_Xelaev18033340m.g
Xelaev18040377m.g	NM_001081293.1	Rprd2	Rprd2_Xelaev18040377m.g
Xelaev18024931m.g	NM_026922.1	Atp2c2	Atp2c2_Xelaev18024931m.g
Xelaev18025409m.g	NM_133897.2	Lrrc8c	Lrrc8c_Xelaev18025409m.g
Xelaev18006816m.g	NM_001172095.1	Kdm4c	Kdm4c_Xelaev18006816m.g
Xelaev18006816m.g	NM_144787.2	Kdm4c	Kdm4c_Xelaev18006816m.g
Xelaev18037349m.g	NM_021339.2	Cdon	Cdon_Xelaev18037349m.g
Xelaev18008350m.g	NM_178748.5	Egflam	Egflam_Xelaev18008350m.g
CL6632Contig1	NM_001122822.1	Wrn	Wrn_CL6632Contig1
CL6632Contig1	NM_011721.4	Wrn	Wrn_CL6632Contig1
CL10348Contig1	NM_001170786.1	Mthfd1l	Mthfd1l_CL10348Contig1
CL10348Contig1	NM_172308.4	Mthfd1l	Mthfd1l_CL10348Contig1
CL10348Contig1	NM_001170785.1	Mthfd1l	Mthfd1l_CL10348Contig1
dsrrswapns_comp216309_c2_seq2	NM_025808.3	Lztr1	Lztr1_dsrrswapns_comp216309_c2_seq2
Xelaev18045635m.g	XM_003084736.1	Srcap	Srcap_Xelaev18045635m.g
Xelaev18045635m.g	XM_003086644.1	Srcap	Srcap_Xelaev18045635m.g
Xelaev18046194m.g	NM_080455.2	Tshz2	Tshz2_Xelaev18046194m.g
CL1930Contig6	NM_001081267.2	Rsf1	Rsf1_CL1930Contig6
CL9699Contig1	NM_172664.3	Tlk1	Tlk1_CL9699Contig1
Xelaev18017286m.g	NM_027559.2	Wdr96	Wdr96_Xelaev18017286m.g
CL1418Contig2	NM_001033217.4	Prickle1	Prickle1_CL1418Contig2
Xelaev18031975m.g	NM_001033445.2	Garem	Garem_Xelaev18031975m.g
Xelaev18004550m.g	NM_178029.3	Setd1a	Setd1a_Xelaev18004550m.g
CL23892Contig1	NM_009867.2	Cdh4	Cdh4_CL23892Contig1
Xelaev18040892m.g	NM_175356.2	Pi4kb	Pi4kb_Xelaev18040892m.g
dsrrswapns_comp217184_c0_seq2	NM_010206.2	Fgfr1	Fgfr1_dsrrswapns_comp217184_c0_seq2
CL873Contig2	NM_010206.2	Fgfr1	Fgfr1_CL873Contig2
dsrrswapns_comp217184_c0_seq2	NM_001079909.1	Fgfr1	Fgfr1_dsrrswapns_comp217184_c0_seq2
CL873Contig2	NM_001079909.1	Fgfr1	Fgfr1_CL873Contig2
Xelaev18047055m.g	NM_008567.1	Mcm6	Mcm6_Xelaev18047055m.g
Xelaev18012722m.g	NM_197987.2	Trim37	Trim37_Xelaev18012722m.g
Xelaev18039843m.g	NM_008477.2	Ktn1	Ktn1_Xelaev18039843m.g
Xelaev18013667m.g	NM_008715.2	Ints6	Ints6_Xelaev18013667m.g
Xelaev18028580m.g	NM_001081160.1	Mdga1	Mdga1_Xelaev18028580m.g
Xelaev18017182m.g	NM_008300.3	Hspa4	Hspa4_Xelaev18017182m.g
Xelaev18023448m.g	NM_133239.2	Crb1	Crb1_Xelaev18023448m.g
CL6874Contig1	NM_175344.4	Ano6	Ano6_CL6874Contig1
Xelaev18018318m.g	NM_133952.2	Unc45a	Unc45a_Xelaev18018318m.g
Xelaev18010401m.g	NM_022017.3	Trpv4	Trpv4_Xelaev18010401m.g
Xelaev18012888m.g	NM_001033330.2	Frmpd4	Frmpd4_Xelaev18012888m.g
Xelaev18019008m.g	NM_018793.2	Tyk2	Tyk2_Xelaev18019008m.g
Xelaev18047699m.g	NM_015830.1	Solh	Solh_Xelaev18047699m.g
Xelaev18046685m.g	NM_175454.2	Hid1	Hid1_Xelaev18046685m.g
Xelaev18010096m.g	NM_177034.3	Apba1	Apba1_Xelaev18010096m.g
CL11013Contig1	NM_022655.3	Ireb2	Ireb2_CL11013Contig1
Xelaev18029417m.g	NM_013669.1	Snap91	Snap91_Xelaev18029417m.g
CL9301Contig1	NM_001037997.2	Fert2	Fert2_CL9301Contig1
Xelaev18007498m.g	NM_001253916.1	Sez6l	Sez6l_Xelaev18007498m.g
Xelaev18013717m.g	NM_013823.2	Kl	Kl_Xelaev18013717m.g
Xelaev18038608m.g	NM_019967.2	Dbc1	Dbc1_Xelaev18038608m.g
CL2208Contig1	NM_001198824.1	App	App_CL2208Contig1
Xelaev18028272m.g	NM_001082483.1	Efr3b	Efr3b_Xelaev18028272m.g
Xelaev18033376m.g	NM_001081299.1	Cdh18	Cdh18_Xelaev18033376m.g
[truncated: 14,842 more rows]
